# Supplementary material for: Preclinical species gene expression database: Development and meta-analysis
Source: Front Genet. 2023 Jan 17;13:1078050. doi: 10.3389/fgene.2022.1078050 (PMC9887474; doi:10.3389/fgene.2022.1078050)
Supplement: Supplementary file 1 [file DataSheet4.csv]

Gene	PC1	PC2	PC3	PC4	PC5
ACTA1	0.010154867	-0.014493196	-0.087049428	0.03023862	-0.012079198
CKM	0.014667867	-0.007064956	-0.084982053	0.020491483	-0.015261763
ATP5B	0.014163308	-0.090390568	-0.004503882	0.003252079	0.001081818
PIGR	0.035504845	0.002128798	0.040758665	-0.029919547	-0.059380074
MB	0.009274996	-0.011133887	-0.078831248	0.016504708	-0.003328304
TNNT3	0.012816639	-0.020599602	-0.072876382	0.018236697	-0.000873879
DMBT1	0.031246079	-0.004134134	0.034108085	-0.011665404	-0.048264686
EEF1A1	0.016096177	-0.075906805	0.003497552	-0.032660535	0.012410714
XIRP2	0.005203765	-0.014112079	-0.07475769	0.013006776	0.000170177
ATP2A1	0.004998458	-0.001942417	-0.068480868	0.011241563	-0.001506682
APOB	0.019094116	0.013831035	0.03646596	-0.001384137	-0.052660175
KRT13	0.01103983	-0.008296461	-0.031556833	-0.004654524	-0.021445009
MYL1	0.010444781	-0.018401672	-0.068609977	0.018836401	-0.0063523
NRAP	0.007884578	-0.007916729	-0.072176425	0.013103589	-0.002939742
MYLPF	0.0105588	-0.016854913	-0.064821823	0.021196393	-0.000499939
MYBPC1	-0.004263529	-0.007932616	-0.064925995	0.014224215	-0.001403715
KRT4	0.011655087	-0.00564383	-0.032241201	-0.004028165	-0.02150642
CLCA1	0.020688683	0.000780715	0.036853377	-0.014488293	-0.050311993
KRT5	0.013389851	-0.004705515	-0.029782075	-0.005500009	-0.020406408
EEF1G	0.013821633	-0.072338544	-0.003276598	-0.027747663	0.010679056
ALDOB	0.021863195	-0.00749183	0.037189912	-0.01244971	-0.047020953
RPSA	0.014775075	-0.073949789	-0.000142648	-0.021655049	0.011156807
FCGBP	0.025153037	-0.005781122	0.029705479	-0.026022521	-0.04850588
CMYA5	-0.001723104	-0.005256719	-0.07402475	0.0109445	-0.001630307
ZG16	0.021116008	-0.005310448	0.037606473	-0.011126788	-0.037638426
TNNI2	0.012335995	-0.013325369	-0.062766866	0.008148571	-0.002729833
DES	0.026955189	-0.001163186	-0.048168171	-0.008490433	-0.029661685
RPS24	0.013630065	-0.069977792	-0.000669876	-0.028654404	0.014342604
RPLP1	0.016467232	-0.071103502	-0.000771932	-0.014327527	0.010242862
TNNC2	0.006528706	-0.01433464	-0.063164504	0.018109661	-0.00494646
JCHAIN	0.019302	0.039760313	0.034170762	-0.024997204	0.00011075
DSP	0.026155924	0.00364112	-0.005374061	-0.015959208	-0.055751872
PCK1	0.029067621	-0.011990229	-0.001071461	-0.000364101	-0.023349529
PNLIP	0.006622078	-0.011169952	0.016006919	0.004475308	-0.014082315
APOA1	0.010833543	0.015528983	0.032718253	-0.005984992	-0.042207001
ALB	0.009295065	-0.004011754	0.003056301	0.010645541	-0.017133522
RYR1	-0.004712391	-0.010420747	-0.05589054	0.014778093	0.001381104
CHGB	-0.034254691	-0.006952538	0.029281129	0.000305316	-0.028398097
KLK1	0.014707109	-0.009104926	0.020449712	0.005341066	-0.028083483
PLP1	-0.046913339	-0.006831924	0.000862202	0.006857083	-0.000821832
RPL11	0.014067866	-0.066044155	-0.000433458	-0.021593311	0.011994286
KRT19	0.027500911	0.00028083	0.024302136	-0.022272109	-0.053903298
ACTG2	0.024757886	0.016756709	0.001270152	-0.016285302	-0.041415528
HSPD1	0.010415571	-0.066844999	-0.000537512	-0.016007678	0.003200502
COL3A1	0.031714428	-0.006988702	-0.038830243	-0.000628614	-0.027324535
LARS2	0.003733699	-0.026736405	-0.006553134	0.012766146	0.006671243
OBSCN	-0.001382526	-0.003525259	-0.063348623	0.004141012	0.000891137
NACA	0.011806547	-0.065623081	-6.21E-05	-0.022244385	0.008113196
EPCAM	0.026145163	0.007508049	0.028636537	-0.008860148	-0.059036179
COL1A1	0.021645249	-0.005289028	-0.039710608	0.011092974	-0.019506645
CPA1	0.011010836	-0.011624107	0.012121711	0.005648999	-0.012476482
CPB1	0.008977107	-0.008348233	0.013761978	0.000981967	-0.013235392
PPP1R3A	0.008196783	-0.012112829	-0.06020659	0.013101809	-0.00548219
RPL13	-0.002255816	0.037096257	-0.006984593	-0.036265206	0.006795694
PYGM	-0.005838178	-0.016769986	-0.059536666	0.007656577	-0.001914927
RPL31	0.011864409	-0.064057198	-0.000400883	-0.022775548	0.011750331
SNAP25	-0.049122611	-0.014017062	0.015973163	0.002677661	-0.009639599
CALCOCO2	-0.009996036	0.052878665	-0.005038183	-0.048047478	0.003561208
MYBPC2	0.009839919	-0.007111276	-0.054110664	0.025922074	-0.003137619
MYOM2	0.000334321	-0.016700129	-0.05775387	0.010122034	-0.001874575
TRDN	0.004035647	-0.007609263	-0.06221942	0.010506197	-0.002799696
KRT14	0.013906828	-0.01104797	-0.021983693	0.002531484	-0.021092229
KRT15	0.011611304	-0.004203146	-0.024399219	-0.001433209	-0.021948538
MYH11	0.024730475	0.011252913	-0.01231301	-0.010733924	-0.037140395
CELA1	0.012418199	-0.008701823	0.019435931	0.012030846	-0.013608637
CTSL	0.01174824	-0.061636779	-0.005053904	-0.001844977	-0.000304661
KRT20	0.020356816	-0.006049773	0.03493902	-0.020213496	-0.040810241
NEFL	-0.044907748	-0.009691242	0.015987448	0.009919791	-0.013332235
PNLIPRP1	0.008569048	-0.008320624	0.012281315	0.002433079	-0.013050811
EHF	0.025800063	-0.002303827	0.007406585	-0.025862936	-0.044312441
YWHAQ	0.002836203	-0.064472612	0.004546822	-0.017779732	0.004734272
HNF4A	0.021828551	0.004315228	0.035780133	-0.007531831	-0.045660238
ACTN2	-0.0053416	-0.006960665	-0.057151091	0.007489572	-0.000923576
RPL30	0.010326919	-0.059545391	-0.001352911	-0.031206499	0.011560861
MYOZ1	0.007666468	-0.007256758	-0.05655669	0.012506083	-0.003144998
EFCAB12	-0.006497676	0.063518994	0.000999659	0.016383761	-0.007308771
FABP1	0.019270161	-0.002400205	0.03075857	-0.008857756	-0.03387749
NCL	0.007778406	0.015882951	0.00583461	0.072815799	-0.012555853
TPM2	0.02131939	-0.00842577	-0.046062919	-0.009186274	-0.019536742
SLC1A2	-0.042459783	-0.005058824	0.015784943	0.000119383	-0.00603399
AKR1A1	0.012179655	-0.013689992	0.008797106	0.070881109	-0.019923125
LTF	0.009643741	0.023154327	0.011847395	-0.013914697	0.011140642
MGAM	0.020814455	-0.002114985	0.04006018	-0.013442635	-0.016277919
GFAP	-0.043796259	0.000938004	0.010202552	0.007661077	-0.00093922
RPL38	0.010332087	-0.060591658	0.00131243	-0.023930148	0.013400753
CCDC152	-0.001395567	-0.013544316	-0.000715066	-0.067836206	0.008947445
MYL2	0.002128513	0.004234748	-0.049238318	0.000385817	0.005450386
GP2	0.010873049	-0.00348306	0.013026855	-0.005241488	-0.021287395
LGALS4	0.020587054	-0.006200713	0.031109038	-0.016840007	-0.038913301
RPL35A	0.010951067	0.022809179	0.00579934	0.068962675	-0.009151984
ATP1A2	-0.026448109	-0.024209692	-0.038806582	0.017872079	-0.011394203
ADIPOQ	0.018572483	-0.010810316	-0.030622879	0.022398086	0.008187735
AGR2	0.018406052	0.00807722	0.027968053	-0.022036005	-0.045549268
THRSP	0.011586409	-0.033920573	-0.021000911	0.024664384	0.001940444
CASQ1	0.005182461	-0.01447484	-0.056823949	0.013859822	-0.003135275
KLHL41	0.000389779	0.00904279	-0.058328063	0.000905736	-0.003356148
CPS1	0.014126207	-0.002428303	0.027476598	-0.005513751	-0.035279651
ACTN3	0.002447232	0.012517478	-0.048963911	0.021974379	-0.003277842
SCG2	-0.032667681	-0.007646622	0.02490566	0.004602617	-0.022823882
PTGDS	-0.03933223	0.00975903	-2.96E-06	-0.006536692	-0.008331747
KIF5C	-0.045061385	-0.000421155	0.014068735	0.010217788	-0.010890575
MBP	-0.034781797	-0.016464592	0.00436995	0.013284448	0.001762367
CHGA	-0.020334282	0.005282984	0.028555122	0.005920892	-0.028310308
MUC13	0.020056201	0.007671064	0.03452214	-0.011126065	-0.032945887
PLA2G1B	0.007381501	-0.008178077	0.01271488	0.000187987	-0.017258726
XDH	0.029762453	0.001911271	0.011400275	0.032735415	-0.021475183
VIL1	0.018846199	-0.003713568	0.032106757	-0.025149368	-0.041174646
ATP1A3	-0.042399325	-0.011205181	0.011476523	0.01301165	0.004461188
S100A9	0.011498274	0.010359507	-0.00340175	-0.002371435	0.042072628
SYT1	-0.043640681	-0.004719391	0.014920756	-0.003102681	-0.010670308
SPINK5	0.009068053	-0.003082085	-0.023191397	-0.003289276	-0.019299492
CLPS	0.008411632	-0.007290537	0.014908632	0.001728381	-0.017956419
TCAP	-0.002955993	0.008203761	-0.051675837	-0.013078854	0.002380898
FLNC	0.008075187	0.010987733	-0.050062644	0.001085151	-0.026760384
MYL3	0.005297502	-0.003865163	-0.049460789	0.004667741	0.002019888
CKMT2	0.003688695	-0.003609811	-0.056484176	0.006097485	-0.001024056
MAP2	-0.044613634	-1.03E-05	0.002704559	0.003258523	-0.014925713
LPL	0.013146918	-0.014216693	-0.040954214	0.010006825	0.005067506
MDH2	0.007747688	-0.058534745	-0.008382064	-0.010343509	-0.001944142
CACNA1S	0.003326038	-0.008117772	-0.051404536	0.016680305	-0.002661759
CDH1	0.026314968	0.003453105	0.020606364	-0.011966026	-0.043090223
RPS15A	0.015155734	-0.056864886	0.002003388	0.010249386	0.006357592
GPD1	0.010759538	-0.026047864	-0.025844968	0.018032556	-0.012626325
C3	0.007650272	0.013301882	-0.000773422	-0.000672517	0.006310218
RPS19	0.007598636	-0.040127407	-0.005887856	-0.044919919	0.015491696
POF1B	0.022054252	-0.005529746	0.005229896	-0.013839431	-0.044808478
EWSR1	-0.001160086	-0.045670489	-0.003085075	-0.039535294	0.015777209
TTR	-0.015561454	-0.010756752	0.014977255	0.005878017	-0.019133662
PVALB	-0.013484983	-0.023177127	-0.028381028	0.021701202	-0.002662728
CDH17	0.019839698	-0.001306564	0.033977029	-0.013930911	-0.032512353
RPL23	0.013562689	-0.055395859	-0.00122051	-0.020959319	0.010557844
APOA4	0.017679266	-0.006220711	0.028716267	-0.005992091	-0.030019305
ANPEP	0.027855269	0.002728534	0.02047732	0.0047261	-0.029823979
KIF1A	-0.041392821	-0.012387653	0.005500866	0.009275076	-0.012816451
PERP	0.020431509	0.002552783	-0.004181731	-0.007244169	-0.051553939
RPL36AL	0.014439581	-0.042394786	0.004863743	0.044697009	-0.005748715
MYOM1	0.006736892	0.005032797	-0.054604365	-0.00605269	-0.00871094
MTTP	0.01171824	-0.005284652	0.026473594	-0.004215085	-0.03290518
CD36	0.029296419	-0.000345356	-0.028565198	0.003341152	0.01188071
KIF5A	-0.041566307	0.006439543	0.009062395	0.018537694	-0.008010054
PLIN4	0.013003722	0.004420767	-0.047983489	0.003426756	-0.00297318
MYOT	0.001664414	0.005151418	-0.052916288	0.006345866	-0.001955628
TFF2	0.011836774	-0.006693776	0.0164717	-0.007787516	-0.020973433
CDHR2	0.012081601	-0.003496933	0.037403586	0.000488852	-0.042128795
POSTN	0.023391384	-0.012522748	-0.015064528	0.009178537	-0.024757336
CNTN1	-0.039775535	0.00057648	0.006751321	-0.006386108	-0.010607606
PGAM2	0.007339793	-0.010340848	-0.03761035	0.035213766	-0.003223591
AQP4	-0.029523223	-0.023731195	-0.005541288	0.009124876	-0.015628029
MYO1A	0.014233442	0.001112119	0.033144375	-0.016827692	-0.029698527
ALDH3A1	0.005193344	-0.013695857	-0.018805781	-0.016942058	-0.013355072
GRINA	0.003239671	-0.006419966	0.009670764	0.067912305	-0.002973406
CCT7	0.00621405	-0.058450829	0.000527611	-0.010231197	0.007303692
MYO18B	0.005808929	-0.00469669	-0.052824771	0.01050131	-0.000370869
PDK4	0.004085554	0.018365613	-0.043333367	-0.025356356	-0.003224087
LDHB	-0.008037702	-0.046318767	-0.015504832	-0.019965077	0.00572002
LRP2	-0.003950554	0.003000374	0.002856076	0.009964152	-0.012522514
TG	0.000761807	-0.000185075	-0.005235392	-0.001338162	0.003042876
RYR2	-0.031389298	0.01469433	-0.006867179	-0.003153278	-0.009872952
PIP	0.001922894	0.005073263	-0.002316952	-0.011104025	-0.006586969
ECHS1	0.010944006	0.006186819	-0.004563418	0.060921541	-0.021290813
CDC42	0.010251879	-0.057119025	0.000384032	-0.004884861	0.006738143
ATP2B2	-0.038725613	-0.009815446	0.007818931	0.004707132	-0.007098013
AOC1	0.017099746	-0.002598941	0.029344458	-0.011327507	-0.031075473
S100A8	0.009307003	0.014442751	-0.002479971	0.002330863	0.037381343
GRIA2	-0.040013511	-0.017157667	0.007862809	0.007445497	-0.002811334
SLC5A1	0.021129702	-0.004968033	0.021788461	-0.010086589	-0.04394784
SYT4	-0.03923446	-0.007201931	0.014661476	0.004716782	-0.009998423
UNC80	-0.040738743	-0.010678103	0.012397805	0.004736833	-0.009065314
FURIN	0.016000555	0.002808569	0.007065628	0.061450563	-0.011285237
MAP1B	-0.037138151	-0.00168663	-0.015563	0.004753473	-0.01509909
FABP2	0.015761004	0.002694456	0.02950677	-0.00420383	-0.030513247
RPTN	0.00745297	-0.006915438	-0.020743664	0.00342777	-0.015088102
DSC2	0.01846893	0.006500598	0.007199236	-0.013411601	-0.043598019
SRL	0.002250471	-0.01679636	-0.051006196	0.004464398	-0.003981706
ACTC1	0.005674739	-0.005082565	-0.036125237	0.005097079	-0.006961081
DSC3	0.005550841	0.003007484	-0.018458555	-0.010674447	-0.01393765
TNNC1	-5.44E-05	0.007453002	-0.044224683	-0.003903883	0.004201121
KLHL31	0.004502349	0.003977153	-0.05323628	0.016812484	-0.004324546
ESRP1	0.02126233	-0.002285091	0.007217894	-0.012461282	-0.04346513
LDB3	0.005815459	-0.02263459	-0.048240972	-0.002119503	-0.006496026
GPM6A	-0.038409115	-0.011204086	0.005749167	0.008765459	-0.005833047
ALDOC	-0.038770395	-0.004162333	0.008699914	-0.00184108	-0.004769253
ELF3	0.021270608	0.000255754	0.019524246	-0.021517144	-0.045880319
NRCAM	-0.039499097	-0.003739124	0.006078003	0.007745213	-0.004393585
SPTBN2	-0.024837595	-0.007341552	9.51E-06	0.002019944	-0.029623646
SPINK1	0.01235748	-0.009439087	0.02047566	-0.016137311	-0.021240712
LYPD8	0.015579969	-0.007807367	0.025908965	-0.00116461	-0.034983747
MEP1A	0.014730973	-0.003886816	0.02833143	-0.004697512	-0.031472802
HRC	0.005343318	-0.009243139	-0.051418942	0.00956972	-0.004578899
TMSB10	-0.003929466	-0.005617812	-0.001590315	-0.057216167	0.013382839
TSPAN8	0.025200434	-0.000134288	0.014253959	-0.000709816	-0.028843279
AK3	0.011918209	-0.051083374	-0.004442924	-0.017733728	-0.004848325
DCN	0.017912414	0.003708337	-0.039062901	-0.017327339	-0.023780914
DSG3	0.00991522	-0.001837887	-0.018308086	0.000282304	-0.010957561
HMGCS2	0.014633686	-0.020954255	0.013488984	0.000337908	-0.024958746
CTRL	0.004993792	-0.004639189	0.012040738	-0.008856708	-0.005970504
TRIM29	0.010486147	-0.003730825	-0.018594232	-0.008927229	-0.016485245
MAN2A2	-0.001546915	-0.00195911	-0.006902709	0.059232303	-0.006520416
KRT1	0.006802475	-0.013588383	-0.014320197	0.005033068	-0.013790553
ADAMDEC1	0.019028985	0.001431538	0.030381644	-0.014228725	-0.023576082
SLC6A1	-0.038002151	0.003502661	0.008967408	0.002232707	-0.007453506
PNLIPRP2	0.009341023	-0.00521592	0.019027493	-0.009191371	-0.017204899
NDRG4	-0.038901357	0.004559883	-0.001199508	0.006689422	-0.011395442
TXLNB	0.005279924	-0.004840398	-0.049860272	0.004517598	0.004870275
ACTA2	0.020039525	0.001518733	-0.019884039	-0.019987937	-0.019646242
COL17A1	0.01442931	0.002786139	-0.006685297	-0.007887132	-0.018472707
FASN	0.004616475	-0.009277187	-0.014386487	0.039192712	-0.005729678
AQP3	0.015477132	0.010116518	-0.006511403	-0.0114001	-0.023373349
CIDEC	0.019208647	-0.005764747	-0.017881095	0.017103399	-0.004419689
ACE2	0.018004627	-0.002747824	0.016868627	-0.004026837	-0.040087424
UCP1	0.001434317	-0.005195913	-0.017441431	0.015051864	0.004061473
FAT2	-0.006117517	-0.00013619	-0.016343019	-0.004633423	-0.013431979
DPEP1	0.02358017	-0.013740924	0.014382259	0.007641672	-0.030318281
TNNT1	-0.000611487	-0.003040338	-0.044086311	-0.001389753	0.004293029
CLPTM1	0.005671881	-0.000102702	0.006734724	0.063727966	-0.015583162
CADPS	-0.036660689	-0.008808107	0.013753214	0.003784532	-0.010577109
CFD	0.022539282	-0.002397246	-0.025969978	0.005360833	0.010043655
MFN2	-0.009270558	0.019144584	-0.020045436	-0.031825022	0.000218827
TGM3	0.005250517	-0.007890428	-0.018575133	-0.003390222	-0.014883472
APOBEC2	0.006550707	-0.015391855	-0.047108482	0.002764384	-0.001929785
TSPAN1	0.01488838	-0.000314127	0.018485714	-0.012764168	-0.037791227
SPP1	-0.019405867	0.003602848	0.006856328	0.000934517	-0.014225456
OSGEPL1	-0.006015685	0.050095787	-0.003633977	0.023494912	-0.00670206
OLFM4	0.013138791	0.004723679	0.027144575	-0.010437847	-0.019587489
PLIN1	0.011107569	-0.004272858	-0.030456162	0.000272767	0.009020578
GDA	0.011164501	-0.013004995	0.01049226	0.034672923	-0.013072223
MAL	-0.009453428	-0.012771409	-0.003100397	0.010167677	-0.018861687
TMPRSS2	0.021495296	-0.003218473	0.020884177	-0.020110143	-0.041649012
SPTB	-0.015908955	-0.013625437	-0.022503983	0.018297781	0.027676115
MYLK2	0.006937958	-0.011177622	-0.041274751	0.013845737	0.006497631
IGFBP5	0.00950221	-0.031499918	-0.026414468	0.010624275	-0.016174949
SLC1A3	-0.03197484	-0.008890073	-0.006665536	0.016186117	-0.000774355
C7	0.01415382	0.014812202	-0.009969241	-0.017223487	-0.003959986
CCDC186	0.003456124	0.015550434	0.005994208	0.057340801	-0.01506581
GABRA1	-0.038316585	-0.003755848	0.011894836	0.013092972	-0.002492377
ALDH1A1	0.007865312	-0.003669261	0.004499063	-0.031935279	-0.024454576
PLS1	0.013632549	-0.004076771	0.037342631	-0.011427897	-0.031220688
MEP1B	0.014480668	-0.005251302	0.028344043	-0.009767605	-0.030794904
FGA	0.007659544	-0.002336126	0.006474519	0.001272869	-0.014093984
A2ML1	0.000634963	-0.003417959	-0.007048756	-0.007897675	-0.008715392
RBP4	0.002409167	0.004364931	-0.009679268	0.010338361	-0.010757196
SDC1	0.024131437	0.003229159	0.003415404	-0.004920788	-0.034326863
SERPINB5	0.013964306	0.003439058	-0.005365598	-0.001685363	-0.031637292
SLC6A19	0.015982919	-0.006163167	0.018122963	-0.002806622	-0.03149708
THBS4	0.003737523	0.013164573	-0.035243939	0.006291487	-0.0071535
ADGRV1	-0.02514085	0.02143729	0.006419198	-0.010177871	-0.009009317
SLC44A4	0.019091875	-0.001744124	0.025166288	-0.013350024	-0.040675331
APOD	-0.021729091	0.009902694	-0.023408115	-0.018297432	-0.002064788
CAMK2B	-0.029995253	-0.022027399	-0.01004841	0.011846189	-0.008376356
S100B	-0.021525087	-0.027644981	-0.005433339	0.011919434	-0.00243886
NTRK2	-0.031082038	-0.006519619	-0.019682779	-0.010829026	0.003257879
SLC26A3	0.014903769	-0.002719607	0.026315469	-0.011529064	-0.029045117
MYPN	0.003766715	-0.007735316	-0.046412113	0.005035272	-0.000876351
MKI67	0.027720908	-0.010165947	0.019053394	0.009462136	0.01700616
CSRP3	0.005996852	-0.006419702	-0.043646529	0.005380182	-4.53E-05
GKN1	0.005099497	-0.004702399	0.007923261	-0.005382567	-0.013038195
SLC24A2	-0.037489622	-0.011247367	0.0073595	0.012899894	-0.003875842
CRYAB	-0.010981257	-0.004308652	-0.041563444	0.008175623	-0.015525348
TRANK1	-0.023516475	0.018792944	0.008690554	-0.025671874	0.001125429
FAT3	-0.032666333	0.006977658	0.002649782	-0.005824819	-0.008281195
GAD1	-0.036005937	-0.010870586	0.013458263	0.011781093	-0.000243572
CTSE	0.01602283	-0.007425514	0.017464973	0.016575527	0.011423772
DPT	0.026449092	-0.012822405	-0.025617137	-0.00229934	-0.017518479
HNF4G	0.015300742	0.001498343	0.030713531	-0.018692155	-0.033558911
PDLIM3	0.007052211	0.01090473	-0.038449867	-0.010332863	-0.02019594
CAMK2A	-0.0304211	0.001040271	-0.018105949	0.002597842	-0.000113945
ARPP21	-0.027442663	-0.009839219	-0.007611254	0.010629816	0.01382971
TAGLN	0.019716452	0.00265194	-0.010841324	-0.01678552	-0.023562353
FGB	0.007537607	-0.002048093	0.005632554	-0.002176461	-0.011645717
KRT78	0.008992791	-0.007703534	-0.021341695	0.000830034	-0.015090715
SYNPO2	0.014397974	0.003502628	-0.031577865	-0.015324596	-0.017179669
UCHL1	-0.035128016	-0.001363988	0.008387973	0.00144418	-0.00689771
BHMT	-0.006116245	0.010308175	0.010486677	6.82E-05	-0.015536788
PRUNE2	-0.019605045	0.024137926	-0.011036163	-0.021442485	-0.007135527
EMP1	0.022645712	0.003964462	-0.019462953	-0.004450436	-0.024556096
SUB1	-3.55E-05	-0.049958012	0.001015504	-0.019951163	0.00936426
NELL2	-0.034733933	-0.004970585	0.017271687	-0.002494383	-0.008456924
ANK2	-0.034886671	0.0021905	-0.017428854	-0.000581982	-0.010660241
CHCHD10	0.004020447	-0.012389541	-0.009527439	0.044308107	-0.013350339
MOBP	-0.03394974	-0.013491761	0.008494019	0.000915908	-0.000510407
SELENBP1	0.009824245	0.021898526	-0.001053571	-0.028933205	-0.013932965
ALAS2	0.006897973	0.011683698	0.006676758	0.029294513	0.040612967
HSP90AA1	-0.017750966	0.019078317	0.00052814	-0.038220301	0.003374518
STMN2	-0.031808017	0.002717301	0.010611746	0.014090749	-0.010215503
ITIH4	0.006142379	0.018689001	-0.005724415	-0.000350937	-0.009762777
SYP	-0.036696009	-0.014221166	0.01119514	0.003477537	-0.005389426
TFF3	0.015579307	-0.004314625	0.026395271	-0.010062657	-0.033513008
ADD2	-0.029192675	-0.009214916	0.016593957	0.00414522	0.020906212
FBXO40	0.002919796	-0.006078322	-0.045910343	0.002578103	0.005831985
SNAP91	-0.036688111	-0.006890561	0.011032801	0.011371622	-0.004808448
ADH4	0.013423089	0.014115359	0.013198726	0.030000802	-0.019969041
RTN1	-0.0360835	-0.010826978	0.009838021	0.001892141	-0.00448059
AGT	-0.015531717	-0.008403683	0.003388827	0.015113693	-0.012396092
UNC13C	-0.035653948	0.001018235	0.006274071	-0.002906285	-0.007405203
EGF	0.009151481	0.00322568	-0.013159559	0.009198491	-0.014582603
PGC	0.003302186	-0.01088636	0.007104259	-0.001207623	-0.010543832
CFTR	0.013208974	0.002707373	0.026807189	-0.014797298	-0.034201101
MPZ	-0.002682331	-0.000999951	-0.030554457	-0.001781965	-0.00241456
PCLO	-0.034750509	-0.006713709	0.010066985	0.007070498	-0.007762476
CUZD1	0.004552125	-0.007271063	0.007578597	0.004118262	-0.009255936
PEX5L	-0.034646723	-0.013673714	-0.000514021	-0.011547539	-0.001753222
TNNI1	0.005055941	8.11E-05	-0.040565905	6.89E-05	-0.000518588
SNU13	-0.004446097	-0.023124135	-0.00542695	-0.043530897	0.011833586
SLC12A5	-0.036510433	-0.013921217	0.010309333	0.005239448	0.000705346
CALML3	0.009687351	-0.01607327	-0.020010253	0.004135462	-0.012119329
BCAS1	-0.019739443	-0.008314069	0.017971809	-0.010038186	-0.025623745
RBP2	0.015792581	-0.004555684	0.020827845	-0.002833871	-0.031853739
EVPL	0.012227994	0.005269634	-0.007943585	-0.00035499	-0.033687871
GABRB3	-0.036289789	-0.000538905	0.011212521	0.003082658	-0.010413057
MAP1A	-0.034581801	-0.004099954	-0.0143049	0.000330073	-0.010542834
PPL	0.009535354	0.010713427	-0.029764131	-0.009543277	-0.02304371
AMPD1	0.006251368	-0.005906623	-0.042329993	0.012578801	0.001126721
ADA	0.018051236	-0.004062397	-0.001162385	-0.005563726	-0.009047192
GPR158	-0.037514531	-0.0068727	0.011652616	0.004154591	-0.003421262
KCNA2	-0.025553525	-0.031194952	0.004623311	0.006167779	0.002053684
LYNX1	-0.008987154	-0.036936193	-0.014957286	0.013396247	-0.004120819
LMOD3	-0.001053459	0.026983858	-0.037628542	0.010821395	-0.004413791
AZGP1	0.007313391	0.003284438	0.005998921	-0.016232983	-0.015070898
PARM1	0.001812757	-0.041116987	-0.00695973	-0.021452852	0.001472931
TBX15	0.002313538	-0.004946041	-0.044401659	0.005853594	0.001247095
IFI27	0.012890887	-0.043852716	-0.007720705	0.004343965	0.006066869
PFKM	-0.016784832	-0.007043472	-0.04008371	0.01457393	-0.004371677
PTPRZ1	-0.032856075	-0.006331894	-5.10E-06	0.003287048	-0.01198239
DGAT2	0.014741873	-0.012340363	-0.014058985	0.017155397	-0.001332946
ADCY1	-0.029766475	-0.018963185	0.001982764	0.003568454	-0.010405292
SCEL	0.005810722	0.006088007	-0.016560092	-0.003762595	-0.010901668
NSA2	0.007824292	-0.046630938	-0.002126544	-0.023702856	0.008127767
ELOVL4	-0.021429597	-0.008379147	-0.00789674	0.006414242	-0.015825001
FABP3	-0.006870883	-0.008941598	-0.034659146	0.011381404	-0.005808434
APLP1	-0.031924148	-0.004208381	0.017182353	0.016005662	-0.01846417
MYO7B	0.014548673	0.005249633	0.02511244	-0.008059739	-0.034238458
ACSBG1	-0.019737579	0.015355065	-0.00510774	0.015828776	-0.01513053
PCDH9	-0.03779909	-0.000448862	0.003921053	-0.002685228	-0.005001171
PTPRN2	-0.024617275	-0.001731282	0.024178047	0.004060321	-0.022270118
SYCN	0.008040364	-0.002860384	0.014239907	0.005749365	-0.014276183
SCG5	-0.031836579	-0.001257151	0.017883546	0.000782368	-0.011988004
NEFM	-0.034198708	-0.007058349	0.009994935	0.004502256	-0.006032414
FHL1	0.00342716	0.006185817	-0.041786119	-0.011679669	-0.005867887
FGG	0.005413754	0.000806481	0.004000847	0.004989461	-0.00976264
ERMN	-0.034946713	-0.003228963	0.009856744	0.002059477	-0.004504966
SCN8A	-0.037355833	-0.004362678	0.010915914	0.00411408	-0.003867649
NEFH	-0.030525587	-0.010552083	0.010287007	0.00670269	-0.002662412
CLIC5	0.016869168	-0.015700628	-0.016732544	-0.0140147	-0.00675268
IRF6	0.022940687	-0.014326568	0.012283672	-0.006380056	-0.036789553
CLDN7	0.01898042	-0.001270102	0.021474861	-0.016344595	-0.038244582
SLPI	0.015690154	-0.007923688	-0.007046231	-0.01204446	0.009078464
SLC4A10	-0.035342095	-0.010562769	0.012085678	0.007020887	-0.003571201
MME	0.013095969	-0.005928226	-0.005191619	-0.003430336	-0.018455244
DPP6	-0.03452553	-0.00212866	0.011690981	0.00639286	-0.007925502
AKAP6	-0.027013988	-0.004253257	-0.026472246	-0.000998802	-0.01497686
PTMS	0.006964336	-0.01504299	0.002331557	0.054377529	-0.01176494
PCSK2	-0.031772482	-0.002141158	0.012564553	0.010958446	-0.013984958
ENPEP	0.018994814	0.00047166	0.009648795	0.002265482	-0.02716714
GPA33	0.01496052	0.001733933	0.026397627	-0.007028254	-0.030592621
MYOM3	0.004608736	-0.004828787	-0.042171546	0.002898995	-0.005081028
SLC17A7	-0.030409759	-0.010682608	0.006137911	0.008901491	-0.002493061
CLDN4	0.018774952	-0.008949399	0.008885858	-0.018733368	-0.031713096
CHL1	-0.025628269	0.010206342	-0.006286094	-0.014078364	-0.011652508
HPCAL4	-0.034761046	-0.002438299	0.01184472	0.005408427	-0.003502431
RBFOX1	-0.027257708	-0.019389795	-0.022165633	0.007080414	-0.002051458
COL14A1	0.015787505	0.013236976	-0.032751575	-0.009348294	-0.017780116
TPM1	0.014216357	-0.009423754	-0.033842177	0.002165751	-0.018405285
NEDD4	0.012121071	-0.031574734	-0.012088898	0.03575103	-0.00546702
HFE2	0.005816145	-0.009155505	-0.040999263	0.007716128	-0.00221584
ACACB	0.011237166	-0.006244848	-0.034513987	-0.003918437	-0.006658972
FAM46C	0.018346263	-0.002012285	0.016109598	-0.012712841	0.029756493
PTPRH	0.014906638	-0.009006049	0.027719053	-0.015792759	-0.024633342
AHNAK2	5.80E-05	-0.012591238	-0.024016286	-0.030093825	-0.00364619
XIRP1	0.005569115	-0.0115106	-0.043415253	0.009336391	0.000269737
GJB2	0.00808592	-0.001475975	0.001310859	0.000381813	-0.030096682
ATP10B	0.004301246	-0.003023743	0.017662062	-0.017678756	-0.038331103
SLC15A1	0.015326143	0.002744671	0.018940605	-0.004312327	-0.031965627
SLC3A1	0.00304669	0.012612781	0.02281011	0.010886182	-0.031514556
ENO2	-0.033380606	0.004994632	0.009072201	0.002327411	-0.005955973
DMKN	0.005004916	0.008612509	-0.016418899	0.007029578	-0.015599818
SLC4A1	0.009591978	-0.006964222	0.011612426	0.015330061	0.038979585
GPM6B	-0.031701982	-0.017262911	-0.004655431	-0.011055332	0.002574023
HEPH	0.014088151	-0.025006337	0.014624076	-0.0143204	-0.019702825
DNAJC6	-0.03441261	-0.007839909	0.011559475	-0.000340005	0.003133206
CALB1	-0.028806005	-0.008006649	0.009438363	-0.007550216	-0.007473092
ATP8B1	0.025212931	0.008108049	0.004867583	-0.011540956	-0.04132548
SULT4A1	-0.035911421	-0.008268525	0.011947867	0.005573121	-0.007725623
UNC45A	0.005447913	0.014801833	0.002911538	0.053045495	-0.015867365
SPINT1	0.021196778	0.00530534	0.01854785	-0.008891056	-0.031129526
EDIL3	-0.029911382	-0.002543718	0.011435842	-0.010934226	-0.007095356
SMYD1	0.005917554	-0.010514362	-0.039059979	0.006519658	-0.003702139
GC	0.007530021	-0.004247985	0.006262874	0.002573244	-0.011466732
SLC33A1	0.004959886	0.010260393	0.00995967	0.052993308	-0.018121246
GPX3	0.008617529	-0.004729758	-0.015769905	-0.007505292	-0.008584043
RIMS1	-0.032336251	0.008714211	0.013167439	-0.003207696	-0.015671865
PAH	0.00124788	-0.002739928	0.0105648	0.004020665	-0.015570138
CDO1	0.00028859	4.72E-05	-0.016129905	0.018296222	-0.008098418
SLC6A14	0.012142934	0.005930503	0.002214216	-0.001173403	-0.026969724
DNASE1	0.006416212	-0.007231094	0.012208641	-0.018891412	-0.015194094
APOC3	0.012820679	-0.002408826	0.017278459	-0.004152231	-0.022676229
DSG2	0.0170683	0.016133412	0.016048071	-0.015804813	-0.038696847
FAM134B	-0.009573706	0.009789437	-0.017873784	-0.02546395	-0.003188256
TOP2A	0.025494984	-0.003607471	0.020701586	0.003762197	0.011518547
ANK1	-0.014977366	-0.003572719	-0.015279544	0.010468639	0.025263998
PCP4	-0.025128386	-0.005716358	0.012866833	0.006057425	-0.019631897
RAB6B	-0.034826587	-0.001547471	0.006515771	-0.009606346	-0.006457567
TMEM72	-0.000916006	-0.01970823	0.002574183	0.011374641	-0.009138082
KRT10	0.004124681	0.002137218	-0.014696727	-0.00565925	-0.014920868
GKN2	0.004883797	-0.002935328	0.007921858	-0.003355247	-0.013328459
UNC45B	0.004535884	-0.007686258	-0.043260793	0.005924471	0.000127027
HPGD	0.02007549	0.00591715	0.01117188	-0.016716873	-0.02490688
G6PC	0.010602846	0.003105053	0.015582127	-0.009048635	-0.020325121
ZDBF2	-0.02867576	0.006206515	-0.012608398	-0.023417891	-0.00237706
SPOCK3	-0.033286128	-0.00859811	0.004458794	-0.011265238	-0.001150544
LITAF	0.01099786	-0.040243431	0.005561879	-0.02367093	0.003622608
KLF5	0.013977358	0.01593534	0.004420842	-0.019394068	-0.029823883
CIDEA	0.005682425	0.006777101	-0.026712911	0.011850209	0.003848845
FAM169A	-0.030659963	0.009944203	0.002026059	-0.011398006	-0.00503607
TMEM182	0.005619105	-0.003681182	-0.046873396	0.001708481	0.001007149
MISP	0.016086206	-0.005189798	0.026540139	-0.011377716	-0.034969727
PNPLA3	0.004951455	-0.020013829	-0.01326835	0.028995066	-0.006948445
MYOC	-0.000734225	0.008885529	-0.034497771	-0.011298846	-0.000686589
SYNPR	-0.033985655	-0.003728504	0.009874328	0.005276444	-0.004949212
SLC2A4	0.014844693	-0.011956307	-0.038741625	0.009356111	-0.004567132
HSD17B2	0.015905853	0.000965782	0.017332079	-0.014244988	-0.035228025
SMPX	0.004474687	-0.01195493	-0.039653273	0.002409375	-0.004590403
MALL	0.017731281	0.003662307	-0.002364739	-0.013787625	-0.029276306
CUBN	0.006485912	0.008452811	0.009950459	-0.003602821	-0.017033706
DNER	-0.03349319	-0.00486862	0.007643196	-0.000908204	-0.008845198
RASGRF1	-0.032411817	-0.012195374	0.011121252	0.005304925	-0.005123464
SBSN	0.006422248	-0.014656553	-0.020048543	0.002130756	-0.011217261
PPP2R2C	-0.034716366	-0.006947692	0.003964552	-0.000508676	-0.008058686
MAL2	0.001506452	-0.021979332	0.014042507	-0.014187627	-0.039969343
GPX2	0.01485946	0.002609663	0.011621961	-0.011381672	-0.036177719
CPLX2	-0.025627582	-0.025023687	0.010013253	0.022162333	-0.009518385
CAV1	0.014156531	-0.020158942	-0.031159611	-0.004096612	-0.010091258
CD74	0.028392749	-0.004477103	0.008827219	-0.013397934	0.016633186
SFRP4	-0.000516954	0.013293082	-0.026855536	-0.012767892	0.002071149
ARFGEF3	-0.022196114	-0.000606244	0.010799522	-0.021285271	-0.026457812
DPP4	0.023042865	-0.002637216	0.015488079	-0.002314489	-0.014453425
NEBL	-0.018966998	-0.010860768	-0.012063786	-0.020541927	0.0048641
PTPRN	-0.028979647	-0.015016701	0.015725313	0.01166638	-0.008929426
TMEM45B	0.020112082	-0.01351704	0.008432105	-0.005884713	-0.032312689
RNASE1	-0.002120216	-0.008482935	0.006726683	-0.021382771	-0.005270652
CABIN1	0.003159553	0.007356793	0.003681872	0.051363209	-0.008683512
BCAN	-0.033012347	-0.010013075	0.009858015	0.008057408	-0.003502837
CLDN3	0.017234063	-0.006376229	0.02130806	-0.005399414	-0.03501343
TMEM167B	-0.003432802	-0.017075689	-0.004257246	-0.040760512	0.005985004
SCG3	-0.031219717	-0.002713041	0.00995709	0.003445647	-0.013328928
SCN4B	-0.013234249	-0.020336856	-0.026075499	0.022273379	-0.001442428
ANXA1	0.017059175	0.010564661	-0.021313113	-0.006468117	0.005950057
BPIFA2	0.001315463	-0.002389898	-0.001381051	-0.005635489	-0.00295016
CCDC80	0.015419092	-0.010930071	-0.029057813	-0.006877031	-0.006420137
MFAP5	0.00699574	0.017976192	-0.035266031	-0.005030448	-0.009614395
PEG3	-0.028431533	0.011727147	-0.012091519	0.008945528	-0.015741825
CGN	0.014190634	0.004740141	0.018228011	-0.007373751	-0.04533542
FN1	0.014215269	0.011036167	-0.024929189	-0.007178796	-0.00325057
GLRB	-0.032498941	0.011456544	-0.001932145	0.003294999	-0.006601602
RASEF	0.013562011	0.010873028	0.010446494	-0.017787741	-0.035921679
MYOZ2	0.004057274	-0.00578598	-0.041386028	0.004149222	0.001450099
CPE	-0.02848197	-0.006088598	-0.008147008	-0.00368921	-0.01710023
ELMOD1	-0.031279269	-0.005754834	0.0020511	0.008128637	-0.012366072
SMIM24	0.013298965	-0.008352205	0.025179133	-0.010391506	-0.02426161
PDZK1	0.00980098	-0.006143527	0.019402597	-0.018377164	-0.021108851
GABBR2	-0.032950815	0.005546943	0.007519391	0.011356516	-0.006595067
TFF1	0.006419107	-0.001165956	0.008123267	-0.007874277	-0.016313537
ADGRB3	-0.033961897	0.004432596	0.005975292	-0.011580637	-0.005670725
TM4SF4	0.013049475	-0.002842705	0.022066852	-0.008728691	-0.027062399
FMO1	0.00974283	-0.022141088	-0.009496459	0.019508888	-0.003667267
EPS8L2	0.018628185	-0.011495803	0.009881959	-0.008890029	-0.042644342
ST14	0.020342838	-0.01113987	0.016104655	-0.018995893	-0.029961871
CP	0.006230633	0.0016592	0.004771296	0.016112434	-0.002542545
LUM	0.013325108	0.012800679	-0.027333324	-0.011486861	-0.01860455
SCN4A	0.005801702	-0.007041418	-0.039414593	0.011171576	0.002868243
SLC2A2	0.009164787	-0.000383971	0.020955225	-0.007364692	-0.024588421
SMTNL1	0.005279948	-0.004884847	-0.038656884	-0.001563092	0.00025802
ADSSL1	0.003523308	-0.018200399	-0.040174423	0.003306466	0.003862669
GABRG2	-0.034838574	-0.008961856	0.010766707	0.004664094	-0.003439847
AQP5	0.001048214	0.009098434	0.000496343	0.000784823	-0.013718585
GCNT3	0.014403569	-0.004170771	0.017805598	-0.015112147	-0.031395861
ANKS1B	-0.034821852	0.003393016	0.007554493	-0.009215897	-0.001784334
MYL9	0.019204358	0.011316459	-0.004092073	0.002388438	-0.010077585
TMSB4X	0.011755561	-0.037318073	0.008820594	-0.009996916	0.017554236
JPH2	0.011340648	-0.015988228	-0.035597695	-0.009036089	-0.011094012
MAPK10	-0.034360275	-0.011299847	0.009214787	-0.002848418	-0.002655901
SLC5A8	0.011523258	0.000788895	0.01068269	0.002689113	-0.030449084
STXBP5L	-0.032003404	-0.00519822	0.012270201	-0.006953751	-0.004417316
ASB2	0.01186217	-0.010787529	-0.035242355	-0.000439443	-0.00765871
DNM1	-0.031635152	-0.007593308	-0.003646287	0.010359623	-0.009914131
ZWINT	-0.001667275	-0.030254427	0.011249523	0.030819547	0.00204049
PLPPR4	-0.032462985	-0.006489814	0.010348239	0.008929074	-0.005999012
BCAT1	-0.020374568	-0.009423483	0.004606489	-0.017077414	0.004547881
SPHKAP	-0.029106234	-0.000398382	-0.000877868	0.007400819	-0.005926089
SULT1B1	0.014639081	-0.002880237	0.023002204	-0.014668043	-0.030201486
GRM5	-0.034105103	-0.007110374	0.009923525	0.002125252	-0.000989537
LGALS3	0.024204265	0.004687812	0.003390444	-0.007915887	-0.016503419
ATP1B1	-0.015738304	0.000381429	0.01014132	-0.004618556	-0.036684783
ATP2A3	0.022073769	-0.006319057	0.017966071	-0.001480301	0.009186254
MYT1L	-0.034576443	-0.007762077	0.010270698	0.003848054	-0.003582244
TMEM59L	-0.033989339	0.001971341	0.010233465	0.009595303	-0.008784958
RAB3C	-0.030071246	-0.014529988	0.011605645	-0.011804899	-0.004541036
CFI	0.002285922	0.03536281	0.005290248	-4.57E-05	-0.016642404
TMEM38A	-0.007683706	-0.010351692	-0.038773681	0.008100285	-0.003023703
PTGR1	0.0181359	0.019211196	0.004182681	-0.00029757	-0.029808396
ABCC2	0.00966313	0.000105155	0.020104648	-0.017669294	-0.020034153
TMEM130	-0.031472762	-0.004327386	0.012790241	0.014618286	-0.00832547
SLC34A2	0.01101536	-0.000753244	0.0060283	-0.004427364	-0.018566197
SYNM	0.000449553	-0.009495505	-0.029363137	-0.012473069	-0.02356885
PERM1	0.007143367	-0.004527892	-0.039783204	0.015123589	-0.006042961
MLF1	-0.007813391	0.014901951	-0.034031686	0.002307526	-0.003079589
AK1	-0.009413039	-0.004645397	-0.038027098	0.022258808	-0.009098954
DYNC1I1	-0.033302412	0.00668906	0.006707714	0.006825161	-0.003112251
TAGLN3	-0.034165297	-0.001131643	0.009254099	0.006543927	-0.006919451
INA	-0.033769047	-0.00539698	0.011957732	-0.000879909	-0.005055021
STMN3	-0.032431983	-0.00830192	0.007137091	-0.014192725	-0.001407
USP13	-0.011853975	-0.000157984	-0.040921269	0.00609716	-0.003673143
PTMA	-0.000660791	0.025815812	0.000829554	-0.02395544	0.000628757
TMC5	0.012316717	-0.001513894	0.020120997	-0.011487134	-0.029478295
PPP1R1B	-0.014112177	0.004938523	0.015345069	0.000265255	-0.028003357
GRIA1	-0.033440346	0.001498274	0.006020934	0.004279828	-0.00448295
POLR2M	-0.009071638	0.01697485	-0.013125859	-0.02552065	0.001695766
HAO2	0.004983924	-0.004609993	0.007710197	0.001908755	-0.012703523
SLC38A3	-0.011062619	-0.013024956	-0.009787018	0.013498583	-0.011960845
CLSTN3	-0.030105506	-0.011428674	0.005748511	0.004084095	0.00083439
LRRC7	-0.028761595	-0.009950228	0.00528646	-0.017883578	-0.002019046
BEST1	0.004973076	-0.016474652	0.008214945	0.026381764	-0.001318076
GRIN2B	-0.031675751	-0.009603604	0.007255201	0.007737405	-0.001211985
COL6A1	0.01833699	0.001595163	-0.026186427	-0.003597895	-0.021543614
FXYD3	0.013443672	-0.014262683	-0.000999445	-0.016510807	-0.026181048
ELN	0.013832524	-0.006012594	-0.022366685	0.02282722	-0.010850898
SLC27A2	0.008658125	-0.005701969	0.013575483	-0.00992262	-0.016900041
GABRB2	-0.032528577	-0.007436458	0.00608841	-0.006560938	-0.002873255
NFASC	-0.030842931	-0.002774156	0.001545803	-0.010264268	-0.002003863
STAR	-0.000348313	-0.011550614	-0.000373467	0.006318183	0.00645936
S100A6	0.018413496	-0.007437706	-0.008317079	-0.023275427	-0.012183964
GATM	-0.009884052	-0.012332828	0.003011123	-0.015164512	0.000145573
SYAP1	0.008739065	0.002038787	0.003897878	0.051659085	-0.015789752
MGST1	0.018961086	-0.005247942	0.002188971	0.012264821	-0.010950674
ARG1	0.005224241	-0.004953906	-0.004095257	0.003588501	-0.017062861
LRCH3	0.002929029	0.006252018	0.000601477	0.049525416	-0.004251602
GUCA2A	0.013180413	-0.005475195	0.023008059	-0.004264223	-0.027022006
GUCY2C	0.012888871	-0.000868513	0.025402024	-0.005756863	-0.026029997
SFN	0.014868384	-0.010383387	-0.006712028	-0.001723119	-0.018424376
SLC4A4	-0.010910323	-0.003927832	0.010882284	-0.002753263	-0.031656056
FMO2	0.011226769	-0.002148111	-0.024891619	0.006311875	-0.008290528
FAM83B	0.017553316	-0.0018434	0.001307401	-0.008946817	-0.034868833
CRNN	0.004637532	-0.001480742	-0.01654061	-0.00651865	-0.007054334
PROM1	0.003041968	-0.002963379	0.016070987	0.006423479	-0.02610327
ITIH3	-0.005640338	0.002189055	0.003400582	-0.000258355	-0.00717944
GIPC2	0.011632631	0.00967735	0.022011544	-0.002280632	-0.032033683
SLC39A4	0.013338053	0.004301101	0.020754074	0.015671774	-0.027112699
KRT17	0.006614077	-0.00813167	-0.011039115	0.003706333	-0.010546138
RBM47	0.023120853	0.003807685	0.016072627	-0.019051468	-0.024310454
MAT1A	0.004640681	0.002797052	0.008939584	-0.001067986	-0.012689971
SEZ6L	-0.031572549	-0.008856207	0.010608976	0.010020708	-0.006440687
GRIN1	-0.031225034	-0.01484998	0.012792822	7.65E-05	-0.007673768
AHSG	0.005162127	-0.001924923	0.003670546	0.002564767	-0.009967974
STX6	0.00146336	-0.045354336	-2.03E-05	-0.007586874	0.00645352
CYFIP2	-0.023199196	0.000645179	0.022101841	0.003436034	0.022479427
TRPM3	-0.028941332	0.002917713	0.001202628	0.002869083	-0.008867385
VAT1L	-0.028402467	-0.00395989	0.001383803	0.000483887	-0.008606236
CACNA1E	-0.028878912	-0.008426003	0.011580567	0.01025504	-0.002475627
CLU	-0.016376096	0.003858733	0.000860046	0.005113498	-0.003546712
GRIN2A	-0.032567229	-0.009221015	0.004845244	-0.005371828	-0.000663064
GPNMB	0.01163035	0.007117639	-0.011066023	-0.025919986	0.006934688
CAMK4	-0.021725103	-0.015275456	0.017444803	-0.010158772	0.017416109
VTN	-0.004438415	-0.00398813	-0.003291596	0.019445354	-0.012820109
TTYH1	-0.030517265	-0.013531549	0.009623788	0.014898183	-0.005670788
DSC1	0.006291475	-0.00822425	-0.015576789	0.002234866	-0.01194214
FOSL2	0.004162758	0.007215484	-0.010298984	-0.040274153	-0.003194956
PTPRC	0.02100313	0.00365755	0.014101933	-0.000450763	0.034611498
FAIM2	-0.033474359	0.002029609	0.007027766	0.006729364	-0.008054412
HPD	0.008381233	0.002613517	0.007897064	0.001105076	-0.015590164
CILP	0.010748115	0.000343685	-0.035631835	0.002257025	-0.003117226
RTP2	-0.004232566	0.044120005	-0.001420382	0.014162026	-0.001675577
SYT11	-0.033273619	-0.009603961	0.004247945	0.005755003	0.001471122
PLEKHB1	-0.025033504	-0.016376544	0.002075222	0.005323453	-0.005355844
LGALS2	0.012048982	0.004221763	0.022242397	-0.005934339	-0.027638981
SV2A	-0.031747604	-0.002041354	0.00846408	0.015280829	-0.001717206
SPOCK2	-0.028528939	0.01162099	-0.001645346	-0.010742428	0.004133365
B3GALT5	-0.006621318	-0.016668838	0.021754549	-0.0084691	-0.021818304
MLC1	-0.031099149	-0.009870797	0.010039946	0.00844083	-0.002714837
GDAP1	-0.032442935	-0.008096218	0.000547462	-0.01021999	-0.003300891
TFCP2L1	0.010801626	-0.011664921	0.004933793	-0.016272749	-0.026277654
CHD5	-0.031903422	-0.004986517	0.010029696	0.005660221	-0.005795321
SLC6A17	-0.0296132	0.000555636	0.003442066	0.017967005	-0.016551597
TCHH	0.003459434	-0.002439051	-0.013702394	0.005891816	-0.009654189
CNTN2	-0.031172813	-0.002512955	0.00223841	0.00574878	-0.004103581
IGFBP3	0.017130069	-0.019393621	-0.0081258	-0.025570999	-0.009770027
TRIM54	0.001845277	-0.004125848	-0.040745475	0.009285254	-0.000915666
MYLK	0.018630907	0.00501029	-0.001194057	-0.010312782	-0.015089019
ERBB3	0.012833918	-0.003984896	0.010264041	-0.016802945	-0.040224959
A1CF	0.013940576	-0.001688419	0.024512001	-0.006318237	-0.02826037
M6PR	-0.004606375	0.015886922	-0.003237763	-0.028523272	0.004927785
RNASE4	0.016256665	-0.021303239	-0.004903216	-0.02075628	-0.016252004
PADI2	-0.014279977	0.002286979	-0.006848565	-0.004189808	0.006602227
NCAM1	-0.029948253	-0.01083413	-0.004473039	-0.007966593	-0.00701109
CPT1B	0.003667433	0.003321307	-0.032549508	0.018626769	-0.000930506
ADH7	0.008797299	-0.010672193	-0.012151136	-0.020522549	-0.011096904
CCDC3	-0.004329207	0.028679317	-0.019584508	-0.002443814	-0.001716634
DDC	0.009405001	-0.010531614	0.019352734	-0.003563216	-0.027067288
ITGB6	0.016135683	-0.006866877	-0.014674064	-0.004667908	-0.030786972
NLRP6	0.013093307	-0.00543572	0.025279902	-0.01052777	-0.021962584
MAPT	-0.026998115	-0.01936524	-0.011776347	0.008687419	-0.006482226
SNCG	-0.005382149	-0.016732539	-0.011109092	0.015258369	-0.006831905
ATXN7L3B	0.002768566	-0.043851445	0.006081326	0.013530286	-0.000891513
SERF2	0.012232343	-0.041202635	-0.001695851	-0.012324206	0.00743642
MYH14	0.005036121	0.000244343	-0.000421433	-0.006071476	-0.047716533
TUSC5	0.009300284	-0.013572914	-0.02090007	0.020624284	0.002746498
MAG	-0.029304886	-0.006893469	0.004889849	0.005130402	-0.001976947
PRLR	0.005574484	-0.007529795	0.008432603	-0.013371072	-0.022677284
PSCA	0.00451587	-0.003815355	0.001942719	-0.006537704	-0.014957428
GAD2	-0.031678757	-0.0109373	0.011603871	0.006702879	-0.003335332
DOCK3	-0.032230907	0.008121513	0.008850205	-0.003048591	-0.006456881
RARRES2	0.010813618	0.00116295	-0.004955344	0.04162493	-0.014412603
RAB25	0.019123283	-0.007110037	0.007828761	-0.007096509	-0.03143033
NAT8L	-0.021623278	-0.021281641	-0.007472526	0.013239499	0.007026681
FUT9	-0.021090056	-0.015617426	0.0092449	0.002453264	-0.012225121
RNF128	0.006408654	-0.001509463	0.018711776	0.003482292	-0.041710688
CNKSR2	-0.031972354	0.00449314	-0.00519459	0.003726532	-0.005302877
DCLK1	-0.025767791	-0.018277822	-0.003648201	0.003839784	-0.004686256
FBN1	0.014035387	0.008949268	-0.033964845	-0.002706863	-0.008749103
RCC1	-2.80E-05	-0.003475044	0.001972983	-0.05013668	0.010458875
TMEM30B	0.016037936	-0.014991424	0.010006327	-0.024882674	-0.031113702
OTC	0.011192483	0.001770885	0.022433827	-0.003504997	-0.025953418
FEZ1	-0.031877367	-0.002097254	-0.002386489	-0.000164934	-0.009468662
CNR1	-0.025745633	-0.018320047	0.010652077	0.002036425	-0.001627234
DLG2	-0.03131554	-0.004677749	0.003031683	-0.007396257	-0.000518064
CTNNA2	-0.032442803	-0.005209267	0.010581926	-0.000669345	-0.005389992
NALCN	-0.032783358	-0.00475803	0.004865334	-0.002693087	-0.004947801
NPTXR	-0.028313806	0.005924149	0.005603042	0.020220735	-0.009976672
SPARCL1	-0.020053926	0.002889669	-0.014494894	-0.006051833	-0.025762116
NPTX1	-0.028831286	0.002467636	0.007583638	0.012051942	-0.01037905
CAP2	-0.018185795	0.003354922	-0.027345723	0.000113497	-0.013514336
CADM3	-0.022191755	-0.015093725	-0.005520507	0.020008784	-0.004302257
PRAP1	0.012130722	-0.004993457	0.02009578	-0.014348589	-0.023677563
GSN	0.013354862	-0.00136997	-0.033592193	-0.001963667	-0.003111874
COL15A1	0.014242478	0.006449849	-0.03128121	0.000198817	-0.016985607
NDRG2	-0.013742561	-0.00670531	-0.027041244	0.006773896	-0.021380386
KCNJ3	-0.028134339	0.001395783	0.005006212	-0.001413784	-0.007671866
SIX1	0.002468104	0.0042016	-0.0338407	0.005225328	0.000885417
ABCA9	-0.003090317	0.034200496	-0.0212795	0.004451608	-0.006535784
SNRPN	-0.029882642	0.008543361	-0.003363251	-0.018045575	-0.004356434
NAPB	-0.032878901	0.00861065	0.002931933	-0.009042455	-0.002386348
SNCA	-0.021850628	-0.009606138	0.008040452	0.006216602	0.020404048
PROM2	0.006636324	-0.000793579	-0.01054396	-0.018510791	-0.016993569
SH3GL2	-0.026917437	0.009575448	0.010551017	0.004506696	-0.020096662
PODN	0.010087857	-0.006655456	-0.012264575	0.021219042	-0.012243607
LY6D	0.009673247	-0.008522964	-0.013483053	0.000827384	-0.002525552
CADM2	-0.031179012	-0.010460194	-0.001885454	-0.008150157	-0.001792501
MGAT2	0.009829473	0.002684258	0.010364057	0.048104477	-0.010658495
PRSS8	0.017171248	-0.013395525	0.009879587	-0.013567634	-0.030985908
UNC79	-0.029008567	-0.005136493	0.014321764	0.008564851	-0.004054047
PRKCB	-0.019854369	-0.009297695	0.020123008	0.000291895	0.026431795
MYZAP	0.013536519	-0.013689655	-0.003967738	0.010356135	-0.010047404
GALNT6	0.013998002	0.005571969	0.025978186	-0.001456021	-0.010149124
MYH9	0.014223293	0.020186446	-0.002377642	-0.021126403	0.012587654
ENPP3	0.018058953	-0.005967474	0.004532108	0.011765147	-0.020014483
FKBP11	0.008756714	-0.005826079	0.014567974	0.01763813	-0.009156389
THBS1	0.018347524	0.012848367	-0.006917089	-0.0214506	0.012040192
APOE	-0.008215855	-0.014825804	0.000202671	0.015435142	-0.0049098
CDH2	-0.023008156	-0.005482845	0.001881299	0.0051717	-0.006343462
TMOD2	-0.028739488	-0.009098034	-0.010212318	-0.015060625	-0.005297226
SPOCK1	-0.031751686	-0.002452983	0.007153905	-0.008688548	-0.003487508
USMG5	0.00260274	-0.041155053	-0.007301929	-0.015641426	-0.001348488
SCARA5	0.010151349	0.01253797	-0.033346374	-0.002787378	-0.006886717
HSPB7	0.007437398	-0.007890356	-0.038520764	-0.001228267	-0.005651845
PLN	0.00676797	-0.024666017	-0.016539786	-0.018894822	-0.001611624
SLC1A1	-0.013515433	0.006802786	0.012205129	-0.006002551	-0.030061037
NOV	-0.006168282	0.007352264	-0.020884365	0.014441184	-0.012205958
GHR	0.012024525	0.008588091	-0.024490897	0.016812274	-0.016348574
RNF167	0.007583496	-0.043996334	0.002485635	0.000566766	0.00780094
SPTSSA	0.008983943	-0.041116181	0.002460257	-0.005618284	-0.003448405
PKP3	0.018537626	-0.001147046	0.006349079	-0.006413458	-0.029228609
FSTL5	-0.030428027	-0.002271038	0.009269616	0.000190689	-0.00423821
MMP2	0.014382492	0.00516862	-0.028160365	-0.006628369	-0.017559117
APOH	0.005967846	-0.001166299	0.007312754	-0.003227875	-0.010785059
MUC5B	0.002739542	-0.001096777	-0.005174041	-0.002978577	-0.011151247
TMEM210	-0.005022274	0.043167763	0.000799747	0.012601199	-0.006607262
TUB	-0.025967476	-0.002177141	-0.002955457	-0.031278935	0.002722518
RHCG	-0.001855796	0.00716887	-0.007950093	-0.004638043	-0.007647202
SEZ6L2	-0.028192366	-0.013827139	0.013130675	0.00503159	-0.006124723
ANKS4B	0.012135085	0.010240769	0.024936728	0.004090044	-0.03220922
NUDT21	0.001198864	-0.042624255	0.000892502	-0.017021016	0.008365701
DHRS7C	0.003694388	-0.00579924	-0.03916283	0.009823043	-0.000960487
PSMB3	0.007814518	-0.044110364	-9.63E-05	-0.005216376	0.002091484
NCAN	-0.029361085	-0.010105976	0.006944658	0.010564381	-0.001975229
FAM3B	0.015200924	0.000462674	0.016935579	-0.009698877	-0.031062789
CAMKV	-0.029211002	-0.007689695	0.009933179	0.009831761	0.000341929
HSPB8	0.000311198	0.010044812	-0.034927466	0.002393746	-0.018541544
GLTP	0.00915614	-0.002393998	0.005150226	0.043006898	-0.009449876
PAPSS2	0.016780956	-0.00425413	0.012541209	-0.018759283	-0.025803626
SLC13A1	0.009173256	-0.000903495	0.017196824	-0.003505087	-0.023280374
MYO5B	0.008624436	0.004585638	0.013928503	-0.009069478	-0.044733977
CLDN18	0.005339959	0.003270152	0.004949576	-0.00733328	-0.008049532
TMOD4	0.005618559	-0.004254599	-0.036526591	0.012780438	-0.000921904
PSAPL1	0.006224948	-0.016394571	-0.010411324	0.002444748	-0.013838294
MTURN	-0.014879381	-0.022814756	-0.007664949	-0.030958523	0.008211964
TMPRSS4	0.013380167	-0.002347893	0.002969928	0.003410633	-0.029541213
TNR	-0.031437691	-0.010301629	0.008604377	0.004826505	-0.003591582
S100G	0.010980987	-0.005534651	0.01648995	0.000188683	-0.023082121
FAM129A	0.015701442	0.021037538	-0.013443178	-0.005794292	-0.00322547
ATP8A2	-0.027307742	-0.006776393	0.010346908	-0.001667433	-0.008067672
CRP	0.006722826	-0.010265274	0.006865991	0.017443333	-0.005371413
GJB1	0.001517372	-0.001514031	0.016363147	0.022047001	-0.029946706
SMPD3	0.003083141	-0.029100307	0.008233507	-0.000128911	-0.023509898
NCAM2	-0.031850917	-0.000266788	0.006471265	-0.00159503	-0.00580966
RGS4	-0.020717983	-0.012503373	0.000838684	0.01625704	-0.012978179
MAPK8IP2	-0.031462677	-0.005870299	0.009796687	0.004311453	-0.007114698
SPTA1	0.006378022	-0.006960947	0.007700187	0.014434981	0.036646515
IGF1	0.011788147	-0.023191432	-0.019050084	-0.010427108	0.001784812
CASQ2	0.003508235	-0.015958618	-0.028442783	-0.006065709	-0.005566071
CSRNP3	-0.025180249	-0.015101258	0.006272902	-0.023105726	-0.002042867
ME1	0.004455543	-0.010871056	-0.020355033	0.022826717	-0.015059494
PPP2R2B	-0.029756296	0.001264729	0.00799645	-0.004691196	-0.012130009
NECAB1	-0.028073465	0.003980449	0.003635123	0.002953615	-0.009074144
PAQR9	-0.007094437	-0.015948822	0.002188093	0.020123587	0.015942733
IYD	0.006710648	-0.001228956	0.011259113	-0.008360744	-0.017935509
SLC25A4	-0.007114196	-0.009133451	-0.032924078	0.018663468	-0.009947716
AMBP	0.006117285	-0.002543223	0.006070424	-0.000657713	-0.010752143
AQP8	0.006864708	-0.00398784	0.014611537	-0.000870368	-0.016138857
RELN	-0.020757792	0.002373493	-0.002582746	-0.002013294	-0.009040312
USH1C	0.004982532	0.000414596	0.022640842	-0.010047883	-0.02842529
SYT13	-0.02329286	-0.001796693	0.020077487	0.003790049	-0.013430855
IGFBP2	-0.001534645	-0.001952418	-0.008778679	-0.012679164	-0.01457551
MARVELD1	0.012345846	-0.025610106	-0.004066426	0.030698847	-0.009046476
GRIA4	-0.029479161	-0.000459945	0.003201714	0.009788355	-0.008751501
PRRX1	-0.004091431	0.012493585	-0.036430081	-0.010833386	0.000682818
LPP	0.011430096	-0.008462397	-0.013646785	-0.035107028	-0.005981711
SLC38A6	0.00141957	-0.015543997	-0.002627829	0.006360201	0.000273799
GSTM3	-0.006616351	0.024860062	0.001768892	-0.024045377	-0.011290981
NCS1	-0.022705094	-0.026236456	-0.000974989	-0.006729362	-0.006585655
ADAM23	-0.023741794	-0.010177664	0.003494066	0.014398103	-0.00601304
LEP	0.010827774	-0.005469887	-0.01928191	0.018352647	0.002690941
PLET1	0.009784211	-0.014727927	0.000448126	0.010535662	-0.019593409
GAP43	-0.029023624	-0.004742871	0.00643069	0.005626026	-0.010256557
LIMCH1	-0.018016597	0.005877977	-0.028765236	-0.010214646	0.002410609
TNC	0.008028233	0.002169753	-0.003840641	-0.015030229	-0.013898099
BSN	-0.029474833	-0.007645241	0.009739727	0.01205316	-0.002308938
PHYHIPL	-0.028243724	-0.006240126	0.00927812	-0.009434611	-0.005913394
COPZ1	0.008984991	-0.04142117	0.004921285	-0.008692114	0.000839505
UCP2	0.019685806	-0.014272399	0.009016239	0.012648667	0.019167169
FGF12	-0.028701925	-0.003080278	0.002262923	-0.014365791	0.000499844
SCN7A	-0.000255496	0.01103729	-0.022762872	-0.002246032	-0.016986748
ABCA12	0.005401305	-0.000108239	-0.013088067	-0.002103647	-0.015243491
TUBGCP3	0.003068818	0.012031871	0.004573176	0.048426428	-0.006784086
RUNDC3A	-0.028022997	-0.01486527	0.014549209	0.011709457	-0.002870605
GRHL2	0.012442936	0.001154875	0.003741764	-0.014555253	-0.031825562
PRL	-0.00681475	0.001983112	0.001720757	-9.28E-05	-0.000834345
ABAT	-0.018710886	-0.003430626	0.017775782	-0.007805045	-0.017195135
ANO5	-0.0117241	0.001205516	-0.030595526	-0.010267221	-0.00135597
ART3	0.006221623	-0.012154155	-0.028682133	0.022500142	-0.006825236
ETHE1	0.009610585	0.010767857	0.007658562	0.036544061	-0.02097595
CACNA2D1	-0.017664139	-0.002085447	-0.030601495	-0.00132606	-0.013697843
CLIP4	-0.01670718	-0.001716754	-0.026537042	-0.02091841	-0.001894401
KRT23	0.007886556	0.002663508	-0.010315934	-0.008166621	-0.019969619
FAM171B	-0.03071734	0.005145334	-9.87E-06	-0.001024617	-0.006620874
TPPP	-0.019654777	0.000725534	-0.00305831	0.010276071	-0.015531271
AP3B2	-0.029813175	-0.002266262	0.010106153	0.007001016	-0.007294348
PENK	-0.019825855	-0.009681938	0.006126035	0.014454847	-0.00864295
HPX	0.004735772	0.001963268	0.00459838	0.005370516	-0.007802348
PHYHIP	-0.025051024	-0.012529853	0.001818169	0.002044034	-0.004714848
SVEP1	0.011548143	0.014648616	-0.021590823	-0.003180806	-0.009401162
DDIT4L	-0.00461598	0.010786637	-0.035631662	0.002357682	-0.007993209
GNG5	0.003886989	-0.015371356	-0.005696352	0.00099167	-0.000467768
DUOX2	0.01249925	0.000920462	0.008168731	-0.003321623	-0.026693708
SERPINF1	0.007895524	0.006280217	-0.027952567	-0.00016153	-0.012902879
DIRAS2	-0.027267657	-0.01370277	0.010159889	-0.007676882	0.00486321
UBE2D3	0.007148472	-0.041861498	-0.000489239	-0.011545805	0.00607748
CD99L2	-0.011585595	-0.019021027	-0.01212345	-0.023737295	0.002834448
PYGL	0.014573038	0.013840552	-0.004874028	0.008912519	0.009704365
MBNL3	0.013177016	-0.010871818	0.006699014	-0.039962628	0.007972124
EPS8L1	0.01103253	-0.002183228	-0.011676059	-0.004478711	-0.020491203
CLCA2	0.0049414	0.004280205	-0.011934357	-0.001931726	-0.015462869
BRINP1	-0.031096146	-0.006400372	0.007708101	0.001073057	-0.000900449
ASS1	0.002329637	-0.004657087	0.007488853	-0.002496066	-0.013822141
MURC	-0.003990124	-0.008368006	-0.03642384	0.004593275	-0.001709555
F5	0.006127891	-0.001443368	0.00691427	0.001509941	0.01558045
CTNND2	-0.029596622	-0.006088264	0.009358299	0.003612935	-0.008892585
HK2	0.014742831	-0.006669015	-0.017441101	0.015888121	-0.001566984
SFTPD	0.008596325	0.008797184	0.007900645	0.002294147	-0.012715525
TMCC2	-0.01563306	-0.005941654	0.003842447	0.022565472	0.028929627
GATAD1	0.003376822	0.009139597	0.001749361	0.044250705	-0.006017255
LRRC2	0.001180702	-0.003873011	-0.035670775	0.001964482	0.000912051
CD109	0.000353016	0.015975941	-0.02294499	-0.024113159	-0.00628438
ELOVL6	0.000584388	-0.013551413	-0.002870882	0.000843112	-0.01292557
CDCP1	0.015860103	-0.001231419	0.010153125	-0.011695418	-0.033804202
CORO1A	0.00744191	-0.003403314	0.02221656	0.013600853	0.033511421
KCNA1	-0.026893932	-0.004770208	-0.003963296	0.004563292	-0.004602284
THY1	-0.024154195	0.010387351	-0.000619235	0.002010925	0.006993854
FABP6	0.00764038	-0.003612481	0.01303874	-0.007649482	-0.012021528
DGKB	-0.026191456	-0.009338216	0.006622198	0.006519671	-0.010629739
PACSIN1	-0.029068989	0.005885061	0.010033176	0.00775896	0.004002676
ELOVL2	-0.021913472	0.002362379	0.00804469	0.003693942	-0.009079594
NTRK3	-0.023835747	-0.001598938	-0.009235766	0.008663746	-0.002032981
HSD11B1	0.006066172	-0.011340965	0.000430095	0.032059004	-0.005793738
STMN4	-0.028961344	-0.010211149	0.0071502	0.0097402	-0.005589342
VDR	0.016201913	0.000444938	0.01407179	0.001085644	-0.026394321
APBA2	-0.030195247	-0.005393722	0.010065406	0.000543536	-0.002227428
SELL	0.013159688	0.00493156	0.010702243	0.005377326	0.04296801
YBX3	0.016599289	-0.002695942	-0.020954015	0.011655821	0.009915542
TM4SF20	0.010049793	-0.00774686	0.021496663	-0.014999646	-0.022018502
RNF152	-0.001294591	-0.022581977	0.000465746	-0.030822012	-0.012999875
KRT80	0.00991657	-0.01109266	-0.015416304	-0.000607548	-0.012937528
HMGB1	-0.004761723	0.025738909	-0.003504918	-0.028378724	0.005285261
VTI1B	-0.001714517	-0.037733549	-0.002073565	-0.026068624	0.002752813
MYO5C	0.009772749	0.002086554	0.012387676	-0.00828337	-0.021275317
FSD2	0.002974253	-0.008245563	-0.037667985	0.005819765	0.002076269
AASS	-0.003194389	0.008450134	-0.003183229	-0.024055919	-0.006496458
ANO3	-0.028010924	2.54E-05	0.006377477	-0.001259878	-0.004109268
LRAT	0.009314534	0.014320623	0.009069518	0.011439937	-0.020277756
SMIM10L1	-0.002296965	-0.023657827	-0.010404864	-0.018507403	0.002043614
AGPAT2	0.021130235	-0.006037555	-0.006035543	-0.002829875	-0.008523052
SRSF10	0.001995898	-0.033280892	-0.001993805	-0.029313231	0.011414564
PPFIA2	-0.031040484	-0.005152198	0.006426516	9.05E-05	-0.000934747
MOG	-0.027802433	-0.004810524	0.009142158	0.009981871	-0.003325206
ELAVL2	-0.030769614	-0.002079304	0.007677993	0.003560928	-0.004850639
EPB41L3	-0.0186129	0.010199552	0.014861678	-0.01124811	-0.014365085
TUBB4A	-0.020292684	-0.002794204	0.006113467	0.027056318	-0.00787123
TMC4	0.016186556	-0.004118272	0.016659153	-0.000675662	-0.032198014
TRIM72	0.00558121	-0.011599199	-0.034325039	0.006571303	-0.000847347
HHATL	-0.01098537	-0.004576874	-0.030473668	0.011525839	-0.006029918
FRK	0.017827318	-0.014629523	0.016587265	-0.005972894	-0.030831427
DISP2	-0.0237507	-0.011383262	0.013670092	0.014472774	-0.011996518
ADAM22	-0.029289007	-0.001201486	-0.000855324	-0.000267978	-0.001895818
MLIP	-0.010247142	-0.001476172	-0.03177914	0.001762984	-0.001460044
TRIM63	0.001691916	0.002517273	-0.037730865	-0.001056289	-0.001061754
FLG2	0.001472093	-0.002215964	-0.012385925	-0.005386901	-0.006006128
RIMKLB	-0.018344104	-0.001752638	-0.005521919	-0.030210538	0.003200788
SYN2	-0.029241988	-0.010815641	0.007201307	0.004401744	-0.005713593
CXCL12	0.011490688	-0.029715532	-0.01301563	-0.005614099	0.008346008
MAST4	-0.006823824	0.006549925	-0.017368029	-0.028839172	-0.000278325
CHP2	0.012822233	-0.005389807	0.011704395	-4.75E-05	-0.026424856
C6	0.011729285	0.007102442	0.000734618	0.009860822	-0.007224437
LCT	0.004894652	0.005658862	0.017332213	-0.003859739	-0.017378994
EXPH5	0.000703768	0.005608752	0.007084562	-0.01182796	-0.034415171
KLF4	0.020068654	-0.010047738	-0.006493628	-0.009655184	-0.015772173
SEL1L3	-0.006007406	4.44E-05	0.017607165	-0.0115153	-0.022521516
COL4A1	0.016057008	-0.001646634	-0.023305542	0.00583265	-0.012580491
TCEAL1	-0.008346744	-0.005203695	-0.00680862	-0.04129077	0.00293557
COL12A1	0.005920289	0.011454968	-0.016515944	-0.015612238	-0.014461405
FNDC1	0.009572447	0.001581767	-0.029125928	0.011180407	-0.014575166
RPS27L	0.013382788	-0.035895827	-0.00043449	-0.01263072	-0.002998327
ALOX15	0.004954783	0.015027608	0.001057268	0.006094938	0.027382013
LSAMP	-0.028668341	-0.011589282	0.004425292	-0.00040013	-0.00486654
RHO	-0.007095447	-0.002817556	0.000367878	0.003709344	-0.003541527
CCL25	0.007536344	-0.003212718	0.019782614	-0.009721392	-0.013481677
FLNA	0.020314037	0.00761535	-0.006256058	-0.002095372	0.002668907
TNNI3	-0.003628929	0.004060879	-0.01130389	0.003929807	0.001115899
TRIM9	-0.031602791	0.002021624	0.008837269	-0.00145523	0.000377557
PTP4A3	0.005746662	-0.020946352	-0.024870933	0.013851627	0.015149729
TRA2A	0.004237155	2.85E-07	0.004461594	0.047748564	-0.006530244
GJA1	-0.011124092	-0.01202315	-0.018202588	-0.006133057	-0.009547465
ANKRD1	0.004203524	-0.005198426	-0.024766511	0.005445194	0.001550565
DRP2	-0.019944933	0.000441312	-0.011254737	0.012307421	-0.00652918
TGFBI	0.021991704	0.00303182	-0.007816814	-0.004755563	0.002359574
FBXL16	-0.029185737	-0.008138177	0.008559043	-0.001869205	-0.007872596
ALDH1B1	0.005511078	-0.010878225	0.018441999	-0.020703525	-0.018003711
DKK3	-0.020836884	-0.010414709	-0.006131379	-0.009927871	-0.015819585
IGFBP4	0.016998806	-0.015653874	-0.012296974	-0.012672109	-0.00279655
DLGAP1	-0.029038871	-0.010830644	0.005646093	0.001007503	-0.005390582
IQGAP2	0.016420942	0.009497729	0.022307105	-0.007755761	-0.017498133
PYURF	0.003101179	0.015138482	-0.005540719	0.044428596	-0.012904321
WFDC2	0.004731036	0.006371454	0.004989642	-0.004071565	-0.024344344
SERPINI1	-0.025358589	-0.006660084	0.013616603	-0.003087607	-0.000967208
ERBB4	-0.026516465	-0.001181925	-0.009276834	-0.004297194	-0.006790595
GRM3	-0.029952471	-0.004558849	0.009366842	0.006316575	-0.001880449
GNG12	0.008775365	-0.026021838	-0.003194222	-0.031434476	-0.009784955
HECW1	-0.029905454	-0.006587661	0.005531073	0.002302431	-0.002767235
ANXA13	0.010739316	0.005768094	0.021657621	-0.008130482	-0.025751906
MRPL17	0.006560505	-0.002405915	0.001491102	0.04934825	-0.011436877
SLC38A4	0.007290231	-0.003465523	-0.017882332	0.009919938	-0.010328818
LMO3	-0.025643314	0.008263837	0.002067855	-0.0069247	-0.00551569
COL6A5	0.01664879	-0.006522629	0.010751695	0.00651798	-0.011599426
MYBPHL	-0.007643389	-0.005138908	-0.00708526	-0.043424641	0.008074325
FETUB	0.009036774	-0.006763909	0.002278869	-0.001689201	-0.011730489
MAP7D2	-0.028674942	-0.000172069	0.005825902	0.008128711	-0.004448878
SERPINB12	0.006285492	-0.009061091	-0.014690329	0.005702874	-0.010773374
CLDN11	-0.026852637	-0.006862126	0.005192775	0.000154894	-0.001976395
STAC3	0.003819922	-0.00052015	-0.033309876	-0.002557878	0.00260674
SLC7A2	-0.007410709	0.003761055	-0.01838444	-0.023452228	-0.005781071
CLDN2	0.007484434	-0.004146986	0.017393966	-0.004488732	-0.030210702
FGL1	0.003169336	0.022409507	-0.001924436	0.002135553	-0.008880916
CPLX1	-0.027307195	-0.012095694	0.006587649	0.009301045	-0.004352631
KCNMA1	-0.017370178	-0.007467289	-0.009422953	-0.017264876	-0.014263589
ITIH2	-0.001355012	-0.000708529	0.003038487	-0.003144814	-0.010181648
SLC7A14	-0.028184884	-0.010123797	0.0106433	-0.002116067	-0.006843695
NRSN1	-0.02973301	-0.004004846	0.010882728	0.00764361	-0.008253712
MTCH2	0.0071963	-0.038524289	-0.000644142	-0.005577566	-0.004516751
GABBR1	-0.02694457	-0.004469785	0.00214995	0.020554995	-0.000533551
RAP1GAP	-0.013738012	-0.012345131	0.014989754	0.005997758	-0.02584225
CLRN3	0.01229593	-0.003141218	0.022678565	-0.006495281	-0.026725074
PTN	-0.021442073	-0.011619719	-0.000681204	0.005121827	-0.013317241
LAMA4	0.009893154	0.012781849	-0.026111821	-0.00290149	-0.013044007
HOPX	0.001091797	-0.020070536	-0.000326556	-0.004348446	-0.008213031
GRIK2	-0.03013444	-0.004459154	0.002328448	0.00173749	-0.004443511
SH3BGRL2	-0.0024847	-0.015687869	0.008497288	-0.029816805	-0.006105855
AHNAK	0.016522841	0.012040313	-0.027418508	-0.008432875	-0.008667473
FAM160A1	0.008503567	0.002150765	-0.012094678	0.032615252	-0.025122365
FAM84A	-0.002920934	-0.018269257	0.007555492	-0.00544914	-0.02554611
PGM5	0.009788452	0.00687352	-0.01634033	-0.018247667	-0.022005941
SPTLC3	-0.002494412	0.011922393	-0.006533294	-0.011521777	-0.009844822
LTBP2	0.006080394	0.013131551	-0.0135899	-0.009829836	0.010694531
JPH1	-0.008161745	-0.004827516	-0.033816118	0.003748539	-0.004629789
KCNQ3	-0.027942307	-0.01133559	0.008777319	-0.003056468	-0.001873911
MMRN1	0.018756512	0.016525275	-0.006338533	-0.004175774	0.007326199
PNMAL1	-0.027664287	0.000443226	0.001656297	-0.021951855	-0.000848221
ERC2	-0.029844501	-0.006012109	0.007731697	-0.001484479	-0.005258129
FBLN2	0.005464497	0.007513027	-0.034625864	-0.004177932	-0.00520139
HCN1	-0.027617142	-0.003650262	-0.001659197	0.001522074	-0.002956428
GALNT15	-0.003401824	0.011091726	-0.026694784	-0.017523927	-0.000697918
ITGB8	-0.021561951	-0.002473049	-0.00564952	-0.013139829	-0.016298761
TNS1	0.012014764	-0.003571566	-0.027073474	-0.013162045	-0.002573663
NTM	-0.028277508	-0.006908333	0.003839858	-0.003638896	-0.004395499
IGSF11	-0.021609185	0.00581499	0.007626157	0.009111728	-0.014168546
GDPD2	-0.010752488	0.005261724	0.010583491	0.006056492	-0.010803595
PAK3	-0.027139189	-0.006959928	-0.00227455	-0.015409222	-0.001422324
BGN	0.011975921	-0.003607447	-0.017178593	0.017132038	-0.003132979
ARPC3	0.008472159	-0.038492016	0.007902368	-0.011084974	0.006847955
SEC14L4	0.006589432	0.000515836	-0.003776804	0.013726814	-0.013988093
LCP1	0.019616674	-0.004153142	0.015489403	0.00306779	0.026793519
XPNPEP2	0.015459298	-0.001691395	0.010113716	-0.001060507	-0.021574406
LAMA2	0.003421536	0.003096226	-0.0343708	-0.002072345	-0.01458885
RAPGEF4	-0.027421918	0.00113671	0.00112033	-0.001002083	-0.003662966
CHN1	-0.02853826	-0.009169374	0.001077929	0.000448973	0.001652273
SYPL2	0.000646197	0.00040666	-0.033791199	0.009585842	-0.003737628
DPP10	-0.028138521	0.000402266	0.010136361	0.005089762	-0.008489918
SLC6A11	-0.024909875	-0.005832211	0.006723301	0.000670465	-0.006635462
DNASE1L3	0.018674832	0.002012714	0.012250457	-0.000634234	0.004520458
SLC9A3	0.008142233	-0.002849809	0.018056721	-0.008732682	-0.028587987
OLFM3	-0.029065554	-0.005921048	0.009420253	0.004733133	-0.003635953
TIMP3	-0.002000063	0.025033624	-0.023532353	-0.000887923	-0.007025207
EMP2	0.008326677	-0.016575511	-0.019569652	-0.023140727	-0.008923573
EIF4E2	0.005837839	-0.039371272	-0.001437232	-0.01297717	0.007792933
LONRF2	-0.027860484	-0.006630765	-0.006244194	-0.005724841	-0.005240573
SPARC	-0.002495917	-0.00722423	-0.025905978	-0.001714675	-0.012505687
PCSK1	-0.016931902	0.000120109	0.015710033	-0.000434103	-0.01451694
LMOD1	0.008137843	-0.00540936	-0.017951758	-0.020397053	-0.0146419
COL4A3	-0.006675134	0.000972647	-0.009422357	0.003827916	-0.010174013
DDN	-0.020893569	-0.010164521	0.00332124	0.005027503	-0.001890665
SDCBP2	0.010479129	-0.015198313	0.00831131	-0.014960611	-0.023183642
SLC7A11	-0.013765258	-0.016864043	0.008918979	0.002283407	0.005184647
SLC17A6	-0.026463522	-0.008201867	0.00762266	0.005712785	-0.002217875
LGI3	-0.027009131	-0.002495957	0.001385894	0.006720433	-0.00576306
BTG2	0.016170438	-0.028320041	0.002051991	-0.009086003	0.014350983
ATP13A4	-0.016705516	-0.00191148	-0.003634166	-0.012680025	-0.007032791
SLC6A4	0.014128425	-0.01068854	0.007810883	-0.008593441	-0.001129568
LOX	0.009362023	0.006285351	-0.025286594	0.005766105	-0.007521824
RGS5	0.002733215	-0.02032725	-0.017709029	-0.016096047	-0.014819518
SCN1B	-0.0171688	-0.013356217	-0.023284875	0.009440617	-0.005550702
ESR1	0.006335264	0.003385223	-0.019244521	-0.004290891	-0.004155116
TMEM132B	-0.028135202	0.00706036	0.002980947	-0.006667924	-0.005196048
SERPINA5	0.000461101	0.000849188	0.002046044	-0.024281404	0.001530123
HSPB1	0.008124168	0.01709815	-0.03047064	0.002632425	-0.017924054
ADTRP	0.013505264	-0.01783013	0.008939972	-0.004749045	-0.019510578
SLC9A2	0.005667777	-0.010838876	0.004920459	-0.011078843	-0.027804278
FNDC5	-0.0167681	-0.014516509	-0.021750623	-0.00014741	-0.001173868
BPIFB1	0.003328971	0.001250131	-0.002390578	-0.00722145	-0.007712757
EPHA5	-0.028566056	0.001315468	0.005513397	0.00484709	-0.004999654
KNG1	0.003939148	-0.000929119	0.004875826	0.000323677	-0.008897917
KCNQ2	-0.028182589	-0.008032636	0.011485912	0.011544727	-0.004527142
CACNB4	-0.027850101	-0.013604507	0.004781144	0.002721475	0.003166041
E2F2	0.016804659	-0.015178428	0.018199018	0.017523064	0.021305746
PPP1R3C	-0.006565478	-0.008739286	-0.031245983	0.004345688	-0.011269875
HSPA12A	-0.023804076	-0.015522962	-0.008510216	-0.008015848	-0.001800436
SMARCB1	0.001624623	0.013173999	0.006480535	0.042359672	-0.007915022
AMPH	-0.029374715	-0.002484466	0.003915415	0.005446769	-0.002447236
CAPN13	0.013424748	-0.00714947	0.01581768	-0.008367973	-0.019654453
TGM2	0.019076664	-0.006000884	-0.006890298	0.012061399	-0.007902605
ACSL1	0.009833703	-0.004827804	-0.019548307	0.014047199	0.004719076
PHKG1	-0.00515678	-0.000326031	-0.036396055	0.005342998	-0.002247583
CDS1	-0.004809078	-0.004755204	0.019947221	-0.002897619	-0.034764419
CCDC69	0.007380384	-0.003778708	-0.012254651	-0.034563642	0.021865858
PTPRT	-0.026847536	-0.00892241	0.004530282	-0.000817623	-0.005551012
LMO7	0.006322247	-0.000334177	-0.008784772	-0.00838363	-0.033957813
OCLN	0.010604884	0.001193002	0.017655137	-0.010351168	-0.036495844
TMIGD1	0.010741423	-0.005835747	0.015769652	-0.00416485	-0.022305865
ADCY2	-0.020899963	0.001409109	-0.017046547	0.007135582	-0.007734931
EFEMP1	-0.003421576	0.022215267	-0.016648953	-0.010263942	-0.019639601
RPH3A	-0.028889287	-0.007462133	0.009020222	0.007152349	-0.002970485
RP1	-0.005960148	-0.00342219	-0.004406229	-0.00374686	-0.000735506
PMP22	0.001835542	0.002427362	-0.018426262	-0.005592053	-0.017338842
NUPR1	0.007848821	-0.007736229	-0.006323176	-0.021318251	-0.010232771
TACC2	0.004922183	-0.004454912	-0.032893728	0.00031764	-0.021493266
SCN2B	-0.02922001	-0.003146765	0.004035568	-0.000259621	-0.003853924
STAB2	0.008373958	-0.000787565	0.004368806	-0.006031194	0.023850027
AMER2	-0.024251435	-0.012316273	0.007428429	-0.006323681	0.002251524
LNPEP	-0.005214386	0.005891741	-0.014506751	-0.026714248	0.01412432
GNAO1	-0.025997945	-0.011392551	0.004043902	0.006354617	-0.007788787
RBM24	-0.00011581	-0.022506727	-0.02853869	-0.007170663	-0.003709849
DHCR24	-0.001621253	-0.0145201	0.009788767	0.011928288	-0.017073245
KBTBD12	-0.002154642	0.018915909	-0.030165586	0.002605272	-0.000533025
GRM1	-0.028294126	-0.008515732	0.006419751	0.003532872	0.00028085
COL5A3	-0.002278072	0.001681542	-0.025567401	0.014592582	-0.008188653
VIM	0.009893107	0.023463854	-0.019898222	-0.0019357	0.011862845
ATCAY	-0.026520997	-0.011563612	0.005093515	0.016244442	-0.004412452
PCDH10	-0.027878573	-0.008314127	0.006113796	-0.002769105	-0.002728386
CLDN8	0.010606957	-0.004309822	0.003552227	0.001384268	-0.02339806
ALDH1L1	0.001759486	-0.002687084	-0.006917335	-0.003343511	-0.020118044
CREB3L3	0.010627055	-0.002734508	0.019277292	-0.005005851	-0.022076187
BAALC	-0.02723498	0.007535218	0.004117989	1.52E-06	-0.003826051
CST6	0.005202333	-0.004057182	-0.005319056	0.000755247	-0.023555011
APEX1	0.002878778	-0.036550652	-0.000758675	-0.017812806	0.006945752
WWC1	-0.004690034	-0.000945555	0.014710981	-0.005351155	-0.037418426
DNM3	-0.02935554	-0.006383184	-0.004357007	-0.004271831	5.49E-07
DPYS	-0.001071302	0.009647286	0.00418542	-0.015181022	-0.003088084
MAP4K2	0.001649234	0.000694897	0.006044756	0.044252027	0.008147305
VIT	-0.00597607	0.020671087	-0.022245506	0.003017944	-0.005400116
MT3	-0.0260124	-0.008888955	0.00351589	0.011338442	-0.005542395
EXOC7	-0.010408888	0.021099724	-0.006501966	-0.026209078	0.002431918
NPNT	0.000113145	0.018109577	-0.005733653	-0.016976399	-0.011742093
RGS8	-0.026517477	-0.012138997	0.009102891	0.004599288	-0.000812851
ALPK2	0.004609992	-0.000971961	-0.02940948	0.009336789	0.003101651
TTLL7	-0.024561409	-0.007075146	-0.011302279	-0.001866549	-0.010956695
SEMA3C	0.004786743	0.002986851	-0.025650617	-0.007462788	-0.024644374
AEBP1	0.007096784	0.00452473	-0.024624176	-0.002640264	-0.008469468
SLC22A17	-0.028087566	0.000498463	0.001082757	0.000349913	-0.006400771
TENM2	-0.020198337	0.005281999	-0.009021003	0.006040665	-0.011276583
CDH18	-0.028840693	-0.00193361	0.008243771	0.000842578	-0.003753432
CX3CL1	-0.006806097	-0.01216272	0.007301266	0.033127456	-0.020893985
SLC14A1	-0.008466163	0.006120781	0.017180955	0.012854768	0.009847814
RCAN2	-0.021752722	0.001048936	-0.018421601	-0.003413644	-0.009913109
PTGIS	0.004601394	0.022512039	-0.0188602	-0.013812002	-0.009546306
RAC2	0.018781996	-0.006066123	0.015335777	0.005102354	0.031422124
FBLN1	0.007009829	0.011409475	-0.015838138	-0.008484042	-0.02196694
PLCH2	-0.014242343	-0.012436298	0.001754075	0.004645642	-0.018801378
DUSP27	0.003718149	-0.002569716	-0.034426558	0.008112946	-0.000585598
SERPINC1	0.005524562	-0.005290736	0.005173914	0.0003577	-0.007430695
GALNT13	-0.026431298	0.008843227	0.007375978	0.003326335	-0.009399338
CPA4	0.002075817	0.004595606	-0.009910759	0.002259375	-0.010136415
PHACTR1	-0.023982317	0.011649807	0.000268747	-0.009796605	0.004359762
FGL2	0.013049829	0.020556773	-0.008342513	-0.009122452	0.00884946
ATP13A3	-0.003718874	0.017816781	-0.003374144	-0.024502685	0.002576776
PTPRD	-0.017044177	-0.003616078	0.002170814	0.01223659	-0.024434213
STXBP1	-0.02881124	-0.002569878	0.005627218	0.007371984	0.000534846
SLC30A10	-0.00172309	-0.011112693	0.025776168	-0.000747624	-0.013828889
SPEG	-0.007574402	-0.005955418	-0.031246062	0.005050552	-0.010028395
DTNA	-0.020607362	-0.001483771	-0.020431311	-0.007381974	-0.010222358
EHHADH	0.010895114	0.019060591	0.004476098	-0.004798	-0.026794488
WASF3	-0.026712291	0.011806556	-0.003174927	-0.014319003	-0.003470148
TREH	0.008334146	0.006537627	0.016178533	-0.013619489	-0.020540351
MPZL2	0.015926124	-0.014049306	0.00070764	-0.011188974	-0.023382474
ABRA	0.001430256	-0.004698702	-0.036010153	-0.000144289	0.001019725
GJB6	-0.017536773	-0.009651816	-0.003836781	-0.001762068	-0.008358505
TEAD1	0.002097287	-0.00465112	-0.029961749	-0.028903706	-0.00963007
KRT12	-0.000461071	0.000450855	0.000156313	-0.001724094	-0.010260228
TAT	0.003094955	0.006847948	0.006184194	-0.003068614	-0.011773064
AIM1	0.015328504	0.013708889	0.002356492	-0.016527016	-0.008768642
HPCA	-0.026110662	-0.010456447	0.009682727	0.004506265	-0.004651628
LIPE	0.005681134	-0.003510662	-0.021507421	0.011177564	0.005630123
NDUFC1	0.004544094	-0.036763763	-0.008402893	-0.010777446	-0.003425244
CLDN1	0.007060767	0.009234004	-0.015421408	-0.010179747	-0.00848636
PRKAR1B	-0.026770271	-0.004265723	0.007851165	0.010279613	-0.005068258
DPYD	0.009364085	0.023283516	0.006104452	-0.010436217	-0.017958754
S100A4	0.011144805	0.007390071	-0.017176421	0.003796942	0.012764518
KLHL40	0.000998319	-0.007770007	-0.034726899	0.006549217	-0.000642446
CD44	0.01621229	0.00649808	-0.003609038	-0.018143	0.009128478
IVL	0.005278929	0.001666804	-0.01303458	9.38E-05	-0.009740092
COL5A1	0.010632399	0.001789242	-0.025499675	0.002447424	-0.014933932
GLDC	-0.011272347	0.002626346	0.006157025	0.006065153	-0.015827927
SCAMP5	-0.023983425	-0.004271055	0.012729295	0.005185191	-0.006848345
VCAN	-0.00674103	0.016448847	-0.016094698	-0.004000121	0.005873896
MGARP	-0.006566998	0.005136867	-0.000199764	-0.002198845	-0.000677359
RYR3	-0.019614553	0.00814356	-0.003093225	0.010539324	-0.014949552
COL5A2	0.007687546	0.005765443	-0.025670029	-0.001345837	-0.018518921
ST6GALNAC1	0.007214414	0.001329174	0.008144106	-0.022148657	-0.014435606
F2	0.006035584	0.001098184	0.007342154	0.000709314	-0.010371994
PKLR	0.01175373	-0.003582581	0.021914558	0.001018734	-0.012863232
LIPF	0.002689953	-0.000297569	-0.00105069	-0.00472579	-0.004070631
IGFBP6	0.004357848	0.006336878	-0.031141944	-0.008787372	-0.009560781
KIF21A	-0.022158891	0.001062231	-0.001658785	-0.003453237	-0.027701503
ASB5	0.00055342	0.002539655	-0.033039106	0.003496222	-0.002309642
COL4A4	-0.000339722	-0.005696783	-0.009181432	0.014348195	-0.008248981
NGEF	-0.009650352	0.001228202	0.014280494	0.007746501	-0.032433968
FGFBP1	0.013580744	-0.001339587	0.001007237	-6.27E-05	-0.025706388
SVOP	-0.028776118	-0.008120179	0.011528917	0.006724384	-0.005761159
NR2F2	0.003339629	-0.029710504	-0.008543658	-0.020590777	0.000659215
MS4A1	0.012345805	-0.000600864	0.013804368	-0.004446131	0.031939585
IGSF5	0.012603169	0.002141257	0.014962125	0.011883023	-0.030640702
ERBB2	0.011848857	0.018137242	-0.001816035	-0.017046582	-0.033291537
NAALADL1	0.009179952	-0.00217672	0.018030234	-0.015594575	-0.015866416
NRXN2	-0.027571643	-0.003402827	0.007717513	0.011562214	-0.001769366
RTN2	-0.013006348	-0.007657759	-0.024850467	0.016460638	-0.003989855
LSP1	0.018788523	0.018428446	-0.006875723	0.008008529	0.017243481
ANO1	0.013501301	-0.013003021	-0.009714756	-0.002247191	-0.020883294
ACVR1C	-0.005265091	-0.017265829	-0.007016625	-0.009859326	-0.000188122
BPI	2.31E-05	0.033797221	0.003630119	0.009102642	0.00581792
TMEM54	0.011129126	0.003464156	0.008302876	-0.013189399	-0.03213737
SDPR	0.017308423	-0.016041522	-0.017958219	-0.004180666	0.007802379
GALNT3	0.007253891	0.011829437	0.017153772	-0.009906893	-0.019033624
KLHDC7A	0.006350175	-0.018399865	-0.002588109	0.006590173	-0.012305233
RNF112	-0.027564151	-0.010953928	0.006746467	-0.000743551	-0.002466794
CASP2	0.009321318	0.002814093	0.007704734	0.042519719	-0.003093326
AGAP2	-0.019238792	-0.00891996	0.013904936	0.017182828	0.018221984
BCHE	0.006110681	-0.005126001	-0.003486314	0.009722736	-0.026045824
CDK2AP1	0.00308692	-0.038400717	-0.00401381	-0.0115194	0.003296628
DOK6	-0.025760278	-0.00124776	0.004942868	-0.01277137	0.001488969
ARHGEF4	-0.021516697	-0.009867352	-0.00375937	-0.00124834	-0.005929844
TMPRSS11D	0.004323715	-0.001302431	-0.012411641	-0.003735892	-0.007913768
CHRDL1	-3.64E-05	0.016145662	-0.019355731	-0.011364013	-0.002804801
GABRA2	-0.028829524	-0.003509849	0.006898973	0.002087568	-0.002172637
IQSEC3	-0.027279718	-0.011620621	0.006713867	0.007239689	-0.004438777
NEGR1	-0.026153098	-0.011032863	0.00210687	-0.006968276	-0.003179107
L1CAM	-0.02144799	-0.00654677	0.002614164	0.005391707	-0.009413301
SLC13A2	0.012550025	0.001800191	0.018689549	-0.007347413	-0.02368363
COL28A1	0.00189503	0.023753574	-0.017125584	-0.002151442	-0.010345695
PRELP	0.005288897	0.007976069	-0.024130275	0.010021434	-0.014848676
COL6A6	0.007491743	-0.000967087	-0.029621446	-0.001668411	-0.000854757
PON3	0.014168505	-0.009782801	0.005179918	0.003994106	-0.013436094
GPR37L1	-0.02330411	-0.015407357	0.003300011	0.009107307	-0.007872942
FAM107A	-0.023674468	-0.004702556	-0.003501941	-0.014360598	-0.001091045
CSMD1	-0.02229753	-0.017642674	0.000282229	-0.002610099	0.00078575
AIM1L	0.013829166	-0.002056498	0.004969847	-0.002108215	-0.024301517
LPO	0.003876222	-0.005293749	0.001793494	-0.004647634	-0.008035929
IKZF1	0.011997519	-0.00535533	0.00890629	-0.017268135	0.035802685
PDZD4	-0.02386999	-0.017973377	0.005908015	-0.010090904	0.006563362
ELAVL4	-0.02668393	-0.006496739	0.012301544	0.003632222	-0.006961441
NUTF2	0.00406257	-0.033352005	-0.001414732	-0.012955437	0.003590014
OGDHL	-0.023997703	-0.012012024	0.007476412	-0.000227793	-0.007938384
UBE2N	0.000244606	-0.038652924	0.00068589	-0.010876867	0.003285812
FBXO32	0.003023735	-0.011135685	-0.029100817	-0.017076992	-0.007599708
CORO2A	0.005033564	-0.000587101	0.021817744	-0.002026924	-0.016896838
LTBP4	0.010767741	0.010594547	-0.026419087	-0.004644089	-0.017238555
SNN	-0.009185191	-0.031681879	-0.002813077	-0.006938137	0.019521174
PDZK1IP1	0.012462577	0.00038203	-0.00129547	-0.009789687	-0.015193663
PSD	-0.0230389	-0.001470037	0.013728993	0.002698068	-0.013516607
DEGS2	0.012339453	-0.011740894	0.01679897	-0.007882681	-0.020965443
ADCYAP1R1	-0.024138779	-0.001474925	-0.001065649	0.011739705	-0.011364724
SMTNL2	0.002272341	-0.003288608	-0.032960151	0.009770413	-0.006918282
ITGA8	0.004681127	0.012181716	-0.010117513	-0.000813076	-0.007377333
TXNIP	0.017609282	0.017821043	-0.016442435	-0.017244598	0.002352731
PNP	0.006773403	0.022068902	0.012071928	0.029225928	-0.011138182
TC2N	0.010929845	0.000908232	0.002012759	-0.018225894	-0.022747969
TBX20	-0.000659659	0.018451147	-0.008041486	-0.000816944	-0.00105139
RPL9	0.000367907	0.018890769	-0.002125993	-0.024471214	0.001765435
FILIP1	4.88E-05	0.007225295	-0.030833501	-0.015299194	-0.006090435
SLC26A7	-0.003496665	0.00296269	-0.002014207	-0.005315735	-0.008887001
METTL21B	-0.003846443	0.036494017	-0.002064602	-0.009600965	-0.006535726
ROS1	0.007114463	0.003410643	0.005137379	0.005048124	-0.01592645
APOA2	0.004522961	-0.001037233	0.004962967	-0.001327699	-0.007282678
ITIH1	0.005411542	0.006698288	0.004799565	0.001633298	-0.009524852
MEF2C	-0.00926272	0.000312056	-0.024206409	0.007119488	0.01463064
GLB1L2	0.001712178	-0.016620138	-0.005735679	0.00036445	-0.012481745
RIPK4	0.01428427	-0.005358877	0.006273732	-0.007582214	-0.030161371
TGM1	0.008048904	-0.003073098	-0.013848461	0.002219169	-0.004899103
KCNK1	-0.010552631	-0.017048471	0.012709302	-0.001525088	-0.02401053
FADS6	-0.005422888	-0.004064944	0.0007459	0.030569815	-0.012408264
CERS3	0.003368231	-0.002718967	-0.01277067	-0.002263958	-0.011194519
METTL7B	0.005757929	0.008600926	0.009995442	-0.012010977	-0.023960613
HEMGN	0.00421628	0.008805606	0.011292365	0.01159389	0.034598999
AATK	-0.022644041	-0.012146906	-0.001131273	0.000195091	-0.002047659
MVB12A	0.009074583	0.007451944	0.005632158	0.041912687	-0.01556944
HLF	-0.017974733	0.012066495	-0.009063196	-0.021784434	-0.009410968
DHRS9	0.015996955	-0.009737194	0.00173472	0.005177095	-0.009065111
SPTSSB	0.000903532	-0.016564866	0.003556314	0.006436073	-0.021701167
PLBD1	0.021131128	0.000485758	-0.004769269	-0.011065903	0.013947126
ATP2B3	-0.02626528	-0.008541015	0.001002656	0.006695311	-0.005447592
AIF1L	-0.005571279	-0.013359166	-0.016577871	-0.004033175	-0.004202153
HAL	0.00782952	-0.000770008	-0.005656504	-0.005359026	-0.003196162
AGFG2	0.003231701	0.008919928	0.007135858	0.042161469	-0.004879117
LUZP2	-0.027519978	-0.001090423	0.003429545	0.004345281	-0.004948961
KCNJ16	-0.010163094	-0.003266579	0.003483902	-0.004909193	-0.011469897
MAOA	0.002051806	0.017534166	0.005932932	-0.009219746	-0.027229679
SORCS1	-0.023178859	0.007142108	-0.001427876	-0.003103225	-0.008183512
CNTN4	-0.025055546	0.010864267	0.000889167	-0.014182722	-0.003921034
ENPP2	-0.014697919	0.002767175	-0.002927161	0.001309788	-0.003445274
MLPH	0.011217741	-0.006986027	0.007970716	-0.014493518	-0.022029673
GPR37	-0.025707551	-0.00868016	0.007552639	0.003311743	-0.005570651
PPBP	0.006268574	0.007563931	0.00667291	0.007842035	0.033411413
PITX1	0.007599595	0.002047282	-0.010303499	-0.007585753	-0.018606006
SFTPC	0.001338198	-0.000637854	-0.003691231	0.000101662	0.002812233
CALY	-0.026331194	0.00038612	0.00982942	0.01017634	-0.005586846
SLC7A9	0.006639415	-0.003617376	0.019022154	-0.016984609	-0.01859085
NMNAT2	-0.026422019	-0.01222541	0.003098407	-0.003444105	-0.002433756
CHPT1	0.003702564	-0.014730208	-0.007295346	0.011514593	-0.015067102
KRT79	0.008348129	-0.01055672	-0.010521006	0.014622144	-0.005923382
RAB27B	0.000777293	-0.013733201	0.007637802	-0.011756756	-0.010003795
CRMP1	-0.027257606	-0.009867095	0.010859047	-0.001492311	-0.001034148
SLC8A3	-0.01735226	0.004156835	-0.016154638	0.015429181	-0.002893894
STEAP4	0.014445756	-0.009679499	-0.019600753	0.007831959	0.011883466
PI16	0.00786418	0.002476213	-0.028455153	0.001242809	0.001814701
COL11A1	-0.018207028	-0.000428226	-0.008039891	0.006430242	-0.001563015
UMOD	0.00208685	-0.000474131	0.001804017	-0.000802111	-0.008573828
NCDN	-0.026162341	-0.013146033	0.006360468	0.012060375	-0.002625658
ESRP2	0.017622507	-0.005518571	0.005491652	-0.008933092	-0.027868623
CALN1	-0.025022793	-0.007924377	0.004900146	-0.000205388	-0.000974023
OGN	0.001497603	0.005881433	-0.024243154	-0.012049117	-0.012175899
SGCG	0.003549105	-0.000525184	-0.036319761	0.010312936	-0.001127604
FER1L6	0.009994204	0.005100314	0.015333092	-0.005380765	-0.023475169
EFR3B	-0.025809846	-0.010367651	-0.000744338	0.001026861	-0.004348275
SYNC	-0.005420482	0.030471734	-0.018015719	-0.00603299	-0.004344941
ZFHX4	-0.012858175	0.001021956	-0.021435544	0.000651756	-0.003347373
FGFR2	-0.007234863	-0.001892087	0.007794553	-0.003856138	-0.028965209
JAKMIP2	-0.028693317	0.000580163	0.007279907	-0.002397154	-0.005010149
MEPCE	-0.004888725	0.023203268	-0.00339773	-0.022166711	0.005695438
SLC13A3	-0.014936085	-0.003507399	0.002782682	0.002635075	-0.008602415
OPCML	-0.025827119	-0.013232133	0.00293103	0.005537916	-0.002445131
LYPD3	0.008462841	-0.004820313	-0.008061276	0.014648305	-0.014791538
CAPN3	0.001530772	-0.000368595	-0.030363043	-0.006594033	0.008168865
CDX2	0.011467459	-0.003631794	0.021002636	-0.006807785	-0.021808279
GABRA4	-0.024659527	-0.007492686	0.008586222	0.010764148	-0.006352477
SRXN1	-0.001683494	-0.019549329	0.001136959	-0.025376072	-0.001572949
DGKI	-0.025696917	2.12E-05	0.003723911	0.003728598	-0.005894616
THBS2	0.005363444	0.000688677	-0.025364676	-0.004650581	-0.01001974
MYBPC3	-0.001084832	-0.004496551	-0.008629198	0.00188251	0.007558928
SCNN1A	0.00982633	0.008761783	-0.001578334	-0.019523248	-0.016490763
KCNB1	-0.017763823	-0.014255108	-0.012690245	0.004669158	-0.005707507
PRKAR2B	-0.001143329	-0.001759536	-0.004768262	0.018418326	0.020002577
LGI1	-0.026321278	-0.001885078	-0.003822432	0.008211347	-0.006666913
PALLD	0.007967626	0.01789788	-0.020646951	-0.017598811	-0.010411765
FRMPD4	-0.027975802	-0.002566102	0.006701038	0.002034773	-0.004319729
SPTBN4	-0.028241056	-0.003946797	0.007193999	0.004223292	-0.000492423
GRIA3	-0.024555959	-0.004168987	0.001625201	0.009451885	-0.002362237
ANKRD33B	-0.00912853	-0.014390786	-0.012738977	-0.015992872	0.016383757
FAM135B	-0.026821777	-0.00670251	0.010182968	-0.001912708	-0.001707947
RORC	0.015526843	-0.013582451	-0.006288303	-0.009394756	-0.01445718
DPYSL3	-0.008221414	0.015865779	-0.017481358	-0.019717418	-0.009227174
COMP	-0.000725991	0.012236728	-0.017476352	0.002362915	0.002098464
PPARG	0.016441314	-0.000558358	-0.010025366	-0.000572305	-0.00202468
DMGDH	-0.00445595	0.005312646	0.007321732	-0.009847687	-0.010856946
CEMIP	-0.012140907	-0.00313754	0.004673759	-0.007807778	-0.006141433
NEXN	0.005951697	-0.001537262	-0.033071227	-0.005048421	-0.00658185
ST18	-0.023963749	0.001033818	0.01183449	0.003229234	-0.006739731
TENM4	-0.017261417	0.002036076	-0.011916495	0.003577335	-0.004902839
GCG	0.007417121	-0.000425979	0.016380568	-0.004043437	-0.017205427
RASGRF2	-0.016996791	0.018969959	-0.005039957	-0.003277427	-0.006192568
PDE10A	-0.023785451	-0.007162883	-0.003367604	-0.014022693	0.002012773
SNCB	-0.026544451	-0.009844553	0.009556021	0.007458318	-0.003324581
B4GALNT3	0.005383451	0.009078849	0.00098843	-0.02669179	-0.017856383
FES	0.007849184	0.019026516	0.003117322	0.034539718	0.005212561
SLIT2	-0.013954272	0.016671152	-0.009248731	-0.006758498	-0.012469331
ROMO1	-0.000259593	-0.01864694	-0.007828044	-0.032182073	0.004915794
PPARGC1A	-0.00886377	0.001248118	-0.013487493	-0.012520533	-0.020578474
NR5A2	0.013610358	0.000353124	0.012732177	-0.008059652	-0.018407177
PCDH7	-0.015500657	0.008193505	-0.012870633	-0.01092098	-0.013204882
ETNPPL	-0.015184712	0.002638489	0.00580855	-0.002876062	-0.009730953
USP11	-0.020683961	0.025928062	0.001960505	0.001304145	0.003529768
CEBPA	0.016921403	-0.020088354	-0.003943942	-0.001606372	-0.00026476
ITGA7	-0.001177175	0.005937081	-0.02798752	0.017468415	-0.013510879
MYL6B	-0.012730121	0.012747247	-0.016977389	-0.022197311	0.002620119
DDAH1	-0.013918916	-0.004405911	0.004003088	-0.009411296	-0.014643849
TMEM236	0.008281775	0.016056392	0.014845759	-0.001082212	-0.020650857
MIOX	0.004247951	0.011892429	0.005611961	0.003606647	0.003301851
CHMP4C	0.014103899	0.003839133	0.006431472	-0.003064097	-0.035086216
CLEC3B	0.007180455	0.009310302	-0.025340762	-0.006833831	-0.008954644
PTRF	0.011271983	0.006495477	-0.028168572	-0.00193644	-0.006517981
BHLHA15	0.007424819	-0.015030948	0.009704241	-0.009681121	-0.006074059
SH3RF2	0.005849488	0.005308901	-0.013183587	-0.018224736	-0.018016417
DUOX1	0.004637314	0.007860161	-0.015244499	7.93E-05	-0.014825881
PLXNA3	-0.013610852	0.029672849	-0.001807459	0.010019192	-0.007281493
ART1	0.003382309	-0.009729597	-0.033108872	0.006190255	0.000457289
PSD2	-0.02678452	0.005399291	0.006286716	0.008532354	-0.003464573
SLC36A2	0.006162161	-0.015033305	-0.020886179	0.003809631	0.00616533
SERPINF2	0.005910835	-0.000145549	0.005925148	-0.007150112	-0.00581128
DAPL1	2.07E-05	-0.000612417	-0.006749666	-0.004102457	-0.009622142
PNMA1	-0.016918202	0.007191036	0.000996673	-0.032248818	0.006597118
MPO	0.004022874	0.002638089	0.002879632	0.006728196	0.021095286
NOL4	-0.02561047	0.003167307	0.011450621	0.003837618	-0.000210471
ANLN	-0.010529814	-0.000144611	0.01342105	0.002021542	0.002946563
PIK3C2G	0.009774366	-0.003096389	0.004393397	-0.014414022	-0.0167866
FERMT1	0.01236273	0.003776865	0.009629449	-0.003146027	-0.034746102
TCEA3	0.011199708	-0.023056268	-0.014072516	-0.016716314	-0.010409143
NR1I2	0.010321909	-0.004248007	0.021215451	-0.017495719	-0.021382361
GREM1	0.006744773	-0.010350966	0.011293595	-0.021383908	-0.011722354
PRKAA2	-0.001863865	-0.015496723	-0.021479036	0.004433483	-0.020322588
ACSM3	0.005706647	0.00040653	-0.007001377	-0.018556804	-0.007780227
BEND6	-0.027130976	0.002632514	0.004824907	0.008358606	-0.004500593
LRP8	-0.020596634	0.012348524	0.011142518	0.01563565	0.00211425
ID4	-0.006582924	-0.023711466	-0.002227251	-0.020950027	-0.005942553
MRPS36	0.004466331	-0.034962166	-0.00516289	-0.006647279	0.000227871
TUBA4A	-0.005959929	-0.011821416	-0.007235224	0.016705899	0.003287847
FGF1	-0.015416433	-0.000651946	-0.013188484	0.004311429	-0.010666898
FRAS1	-0.015335999	0.011775349	-0.014086006	0.001959402	-0.015872296
LRRC4B	-0.026023081	-0.002276884	0.003925738	0.012727178	-0.006234717
ADGRL3	-0.023514092	0.005452088	0.001634829	-0.002657192	-0.010054343
NIPAL1	0.01421544	0.006118244	0.007021563	-0.012253129	-0.019523915
PRX	0.000767538	0.002251474	-0.018396653	-0.002389138	-0.000104782
CDKL3	-0.010814321	0.034310858	-0.002208628	0.005883052	-0.001822108
TRIM52	-0.008093215	0.011906429	-0.002860388	-0.040543177	0.007051954
SFRP1	0.000732158	0.012993153	-0.009850107	-0.014038377	-0.017564146
RGS22	-0.014618529	0.024592245	0.000637701	-0.000804077	-0.007209193
B2M	0.02066288	0.012704205	0.011483162	0.001727443	0.005431743
SGIP1	-0.026891558	0.003539748	-0.000492755	-0.002944864	-0.004414792
VWF	0.003259287	0.017302867	-0.018399129	-0.00587495	0.012953436
FRZB	-0.00650452	0.007421196	-0.008530671	-0.019438754	-0.007310147
ABCC9	0.008213662	0.003300478	-0.030975181	0.006891207	-0.009623335
MXD1	0.012297533	-0.010177612	0.018079387	-0.008006799	-0.003838569
KCNAB2	-0.020439443	-0.012228429	0.01031639	-0.00737649	0.021062297
DMPK	0.007069694	-0.013759191	-0.025834421	0.001438729	-0.016710857
SLC22A1	0.008967097	0.003859489	0.006297356	0.00642378	-0.01742128
F13A1	0.012138286	0.005236067	-0.01947419	0.008079723	0.020575956
B3GAT1	-0.026240497	-0.011161144	0.004349808	0.001099957	-0.001861057
ABCG2	0.003754925	-0.005104485	0.011954548	-0.020059133	-0.007655083
RIMS3	-0.024514675	-0.007208535	0.005099466	-0.007510226	0.00103794
CLDN10	-0.00975896	-0.001354042	0.005016931	0.006048116	-0.012988336
RAB15	-0.011420851	-0.014736293	0.008892448	-0.00811581	-0.02134027
SMARCA1	-0.019157055	0.015198737	-0.006525871	-0.01636798	-0.008132661
KCNH5	-0.026640154	-0.007351629	0.005751567	-0.004963178	0.000484282
RSAD2	0.012145911	-0.010350832	0.014861516	0.005058578	0.020522941
NNAT	-0.01210573	-0.02191328	-0.005232152	0.005244141	0.000837272
SV2C	-0.023023129	-0.006516096	0.003111545	0.003194867	-0.007882561
RETN	0.009735473	-0.011037132	-0.012689426	0.018656306	0.005161095
CAMTA1	-0.027401911	-0.002660018	-0.001587387	0.001160655	0.000595853
NLGN1	-0.026154705	-0.006916473	0.004261229	-0.011236224	-0.002572888
SNTB1	0.002525038	0.025533242	-0.01307868	0.002683064	-0.000736665
SCN9A	-0.014427987	0.023306013	-0.001024606	-0.008462343	-0.007304652
HSD11B2	0.011461642	0.00335157	0.008415467	-0.013268694	-0.016055232
ECM1	0.01158778	-0.000217274	-0.021201359	-0.00428846	-0.008123763
AMOTL1	-0.001828347	-0.006164335	-0.032489991	-0.017712043	-0.00551468
UPK1B	0.003540112	-0.002566865	-0.004095409	-0.012214858	-0.00963614
SFT2D2	0.016387748	-0.023930823	0.003875986	0.015401179	-0.010478594
PRR15L	0.012283112	-0.007201589	0.016329822	-0.019063758	-0.024608304
LRCH4	0.008646135	0.012895967	0.00747236	0.038415432	0.00433272
COL4A5	0.004182324	0.002494465	-0.012461092	-0.005264568	-0.023166378
CD48	0.014511105	-0.00598327	0.009885369	0.005221209	0.022434687
SMOC2	0.010017251	0.011861958	-0.013076781	-0.00226895	-0.017361961
DMTN	-0.017939397	0.00154703	0.00829164	0.016714427	0.01569422
SLC1A5	0.018549218	-0.003453114	-0.006653062	0.007934851	0.008809031
MAOB	-0.004106764	0.002463814	0.002946457	-0.014565374	-0.021798715
ANK3	-0.018466591	0.003195028	-0.008260849	-0.010331606	-0.025793214
BCL11B	0.001763718	-0.015097586	0.011502175	-0.001156964	0.011449437
SHANK2	-0.012493314	-0.008183828	0.014133231	-0.003643231	-0.023128824
SHROOM3	0.005838626	0.000224453	0.010065633	-0.022767047	-0.027840009
GFRA1	-0.008857129	-0.006500407	-0.012283659	-0.028021908	-0.003672766
REEP2	-0.025479393	-0.003240864	0.009689451	0.007973857	0.004745688
UBD	0.012151556	-0.009642038	0.013094726	-0.014867253	0.000819141
RAB11FIP4	-0.018177052	-0.007149126	0.019301742	-0.007664691	0.000950717
PPP1R9A	-0.022549567	0.002795999	-0.000328993	-0.008534487	-0.013500332
TBPL1	-0.001096685	-0.036127227	0.002919607	-0.008173599	0.009012824
CDH7	-0.025708995	0.003288628	0.000720713	-0.001600437	-0.001855618
LRFN5	-0.025504648	-0.005407634	0.003673649	-0.01469358	-0.000500566
KIF11	0.017901484	-2.56E-05	0.017892382	0.003491742	0.011119998
TCAF1	-0.022143625	0.004503501	-0.011560519	-0.01685092	-0.00819895
ARNT2	-0.024378984	-0.001718333	0.005119386	-0.005367081	-0.008893833
ASPM	0.014858711	0.005626108	0.015962501	0.002750453	0.008835665
GPT	0.009928104	-0.012128079	-0.002925693	0.020143969	-0.026064046
DNAH8	0.003435622	-0.012477348	0.002304039	0.003622916	0.008174371
SLC2A5	0.001221223	0.004624586	0.001236649	-0.012820355	-0.010458115
LPIN1	-0.00462648	0.005564358	-0.027881438	-0.003885888	0.011553289
CLCN4	-0.01810915	-0.002022692	-0.006615989	0.011966506	-0.003370072
CLDN15	0.010679538	-0.011087409	0.014659096	-0.01673662	-0.017087679
SLC5A12	0.005118145	-0.002688643	0.012964087	-0.007919121	-0.015429562
BRSK1	-0.024455993	0.005429186	0.008929389	0.015441351	-0.007113202
RPGR	-0.002991469	0.023240014	0.003365966	0.032689842	-0.008128061
TPPP3	-0.005134871	-0.012315056	-0.020499541	0.003086776	-0.012330836
FSTL1	0.004166757	0.015226282	-0.026548436	-0.010298222	-0.010169753
ZBTB16	-0.004856831	0.010215108	-0.026875436	-0.02207763	0.002054856
NQO1	0.005929816	0.000118404	-0.00012682	-0.013647997	-0.019686526
TBX3	0.010388567	-0.003080989	-0.006069478	-0.019094387	-0.017827481
RAB3A	-0.024662137	-0.009815204	0.000196733	0.016908738	-0.007484687
HSD17B13	0.004573352	0.004853965	0.010891196	0.001042928	-0.015509901
ACADL	0.011056388	-0.012801564	-0.014359054	0.023894211	-0.011198123
RAD52	-0.006156445	0.03577917	-0.004841895	-0.008805266	0.005750786
COL4A2	0.010823037	-0.001261801	-0.022699505	0.001557254	-0.011681937
CNTNAP4	-0.025921071	-0.001211986	0.007226272	-0.005226564	-0.004403064
DOCK2	0.012264881	0.006304091	0.009854085	-4.53E-05	0.031527589
KCNC1	-0.021288306	-0.012038348	-0.004797293	0.012792976	-0.002467256
ADORA1	-0.015009221	-0.018907319	-0.003716352	0.01550509	-0.003457703
MAPK8IP1	-0.021467717	-0.011675723	-0.00204	0.005223683	-0.013174843
PHACTR3	-0.027299269	-0.007242343	0.00801626	0.002038387	-0.002119909
PPFIA3	-0.020250352	-0.012448638	0.005585813	-0.002189786	-0.014889532
LBP	0.008590083	-0.014718011	-0.004062784	0.015384728	-0.001348291
ASPN	0.011001328	0.014556182	-0.019983555	-0.000106573	-0.014979322
FAM131B	-0.025741279	-0.000208792	0.00111041	0.007318098	-0.00339837
VAMP1	-0.008535783	-0.027543644	0.004520304	0.014038352	0.008707194
CAV3	0.005359651	-0.004188865	-0.032487055	0.009115166	-0.004190942
ADGRB2	-0.025911772	-0.005298937	0.006375074	0.005465412	-0.002722111
WDR17	-0.025924066	-0.001531684	0.00256466	-0.006535429	-0.001370347
GALNT12	0.008222293	0.015249381	0.014234211	-0.02012529	-0.014378353
ELAVL3	-0.026619447	-0.009708586	0.008473424	0.006648333	-0.003456555
CACNA2D3	-0.0252987	-0.000761348	0.000417291	-0.004031514	-0.004362911
GPRC5B	-0.021579817	-0.004087973	-0.016049287	-0.013027997	-0.001596623
ATP4A	-0.001155392	-0.002041694	0.004960593	-0.002064771	-0.008577636
ARHGEF5	0.01716468	-0.008913434	0.00431635	-0.005282402	-0.032389984
OSBP2	-0.021864393	-0.008932287	0.001130364	0.010415285	-0.005442497
GLYAT	0.001909125	0.009158302	0.002271788	-5.10E-05	-0.01050754
CHRM2	-0.008181011	-0.01086606	0.004757123	-0.004394075	-0.014693289
GNAT1	-0.004571656	-0.002491793	0.001122355	-0.000730698	-0.004416542
STMN1	-0.017514983	0.000980595	0.017361106	0.005675726	0.007333651
KCNH7	-0.022629493	-0.010991267	0.008296102	0.002357801	-0.004546148
AK5	-0.024495893	-0.002489087	0.004627817	0.003704615	-0.004516296
EHD2	0.012424724	-0.001171234	-0.024514343	0.012978182	-0.00412217
MACC1	0.006962229	-0.002582902	-0.001388767	-0.022910211	-0.017060082
GATA4	0.008107471	-0.001562802	0.010440218	-0.003888669	-0.014621644
NOCT	6.11E-05	-0.018445484	-0.001726691	0.008450529	0.00014071
SOD3	0.009412318	-0.022451288	-0.014570338	0.0076068	-0.00474002
DYNLL1	-0.000164484	-0.033365096	0.001896253	-0.007794561	0.003033212
KCNJ15	0.009768903	-0.002863744	-0.006726018	-0.004814175	-0.004018505
PLCH1	-0.010958727	-0.00386126	0.019083772	-0.014779177	-0.023510416
PTPRR	-0.011297223	0.003128756	0.016825213	0.003205827	-0.024115322
COL4A6	0.004259703	0.008794923	-0.009509796	-0.007914277	-0.020403762
EMILIN2	0.007899463	-0.017866699	-0.014966368	-0.010727024	0.019473274
RGS7BP	-0.022433686	-0.008008843	0.002521312	-0.00810894	-0.003038865
MAP7D3	-0.00302479	0.032090785	-0.009217455	-0.013659507	0.003103971
ABI3BP	0.006973902	0.009087959	-0.026441857	-0.011329706	-0.007026329
NR1H4	0.012034296	0.000797174	0.01833972	-0.004647839	-0.023125162
HEATR6	0.004565731	0.010072259	0.001316375	0.040980516	-0.00649386
EPHA1	0.015795522	0.000733979	0.005847784	-0.005559696	-0.028213147
ITGA5	0.011524396	0.022120279	-0.012798199	-0.008587689	0.001387472
WRB	-0.00573781	-0.034029353	-0.00250684	-0.012902042	0.003731523
PHOSPHO1	0.006445714	-0.014926718	-0.01016715	0.012288697	0.01909264
GABRG1	-0.026543329	-0.001863007	0.00760535	0.003292248	-0.002504899
GOLM1	0.000363666	0.001433159	0.013752951	-0.02638093	-0.014264129
CD5L	0.007765476	0.007178206	0.005687018	-0.002451519	0.020699213
MMP9	0.00923538	-0.003770468	0.012796057	-0.004738603	0.026271018
SLITRK1	-0.026501768	-0.009293702	0.00579062	0.00505018	-0.003733907
PNPLA2	0.01209101	-0.00028148	-0.018190272	0.009943745	0.004243576
ACSS3	0.002220162	0.01822469	-0.009642322	-0.000246326	-0.013059806
MAPK4	-0.023688202	-0.002177693	0.00615525	-0.003849849	-0.009882454
ROBO2	-0.019192861	-0.002444269	0.009396028	0.001514018	-0.014141346
WDFY4	0.01486536	0.00993945	0.009509485	0.005512487	0.025735159
ZBTB20	-0.004059204	-0.018706976	-0.021830713	-0.00932006	-0.001121751
ACADM	0.012001783	0.005758766	-0.01709936	0.009652232	-0.015669116
FREM2	-0.001645472	0.012259766	-0.013419438	-0.000924475	-0.022909044
TUBA8	-0.007830839	-0.00010385	-0.02377307	0.014080105	0.004483975
ITGA4	0.010425608	0.008134795	0.013063782	0.003481116	0.026648252
GMFB	-0.012702009	0.013509514	0.001268324	-0.017058995	0.001149489
DUSP11	6.09E-05	0.005447208	-0.004463521	-0.008410132	0.001211698
SERPINH1	0.012769342	-0.007595199	-0.019366071	0.006942507	-0.013089964
CDHR1	-0.008476765	-0.008219657	0.007035388	0.006164171	-0.004021576
PON1	0.005546151	-0.007029644	-0.001077021	0.005274125	-0.004123357
MTUS2	-0.018389892	0.013132956	-0.000845572	-1.06E-05	-0.011095118
KY	-0.0051786	-0.004134511	-0.028650946	-0.000186451	-0.003982785
DNAJC22	0.013907711	-0.003292726	0.017554658	0.007049229	-0.024930995
GM2A	0.005338565	0.0015002	0.001843986	0.030226946	-0.002397843
GRAMD1B	-0.014078752	-0.01244028	0.012961295	-0.00576183	0.001366089
SLC4A8	-0.022621009	0.006987198	0.005461871	0.005775353	-0.004416698
INSIG1	0.007620316	-0.00211156	0.003616657	0.024576321	-0.017432012
SMTN	0.014998503	0.004992062	-0.01438668	-0.005462727	-0.012860835
DLG4	-0.024812129	-0.01342515	0.004233056	0.003481492	0.002620365
GRHL1	-0.000117867	0.004431362	-0.009621062	-0.004568161	-0.01542515
CD79B	0.01227002	-0.000896164	0.012057592	0.000433668	0.031495302
CD55	0.011954178	-0.000478734	-0.003730517	-0.020710305	0.004264391
DYSF	0.004046787	0.012871764	-0.027861481	0.014785637	-0.008367494
TM4SF5	0.010240412	-0.000179284	0.0186191	-0.009395268	-0.018887183
TIAM1	-0.013991621	-0.002733092	-0.004429057	-0.002502111	0.004689914
ADRA1A	-0.007798604	-0.010363658	-0.013281116	-0.016310372	0.001642452
CADM4	-0.023983771	-0.001398322	-0.003300265	0.001433553	-0.007129178
CGNL1	0.000879281	-0.003224362	-0.012230906	-0.000646664	-0.019511737
STBD1	0.005892598	0.011282926	-0.024590244	0.002696227	-0.004808521
ILDR2	-0.019342532	0.003847437	-0.001518745	0.007176804	-0.006428886
SRGN	0.012035044	-0.01052261	0.005763919	-0.015506967	0.032323787
AMDHD1	0.001339582	0.027146977	0.002759013	0.002504349	-0.00382728
ANTXR1	0.000341277	0.016261266	-0.022843235	-0.014235388	-0.00891506
PTPN5	-0.024974622	-0.004457684	0.009688246	0.005148351	-0.004822599
CPXM2	0.002227569	0.013995982	-0.017547692	-0.008352774	-0.013664313
MAGI2	-0.026848071	0.007139371	-0.002264623	-0.000517807	-0.005171689
TMEM184A	0.015106184	-0.004419942	0.010469581	-0.00196511	-0.026183227
ACP5	0.022280229	-0.003904556	0.007135414	0.006873651	0.003704649
PLA2G4E	-0.005951081	-0.000514015	-0.01516924	0.016102214	-0.011094709
JAKMIP1	-0.016244125	-0.01307168	0.019967968	0.004903896	0.007424041
WIF1	-0.004357717	0.012769421	-0.010696998	-0.011330105	-0.000260711
HABP2	0.008057136	-0.003483465	0.002305746	-0.00364942	-0.014554385
GNB5	-0.02259295	0.016828151	-0.003049997	0.00564229	-0.007457563
CELSR2	-0.018359753	-0.003920278	-0.007826952	-0.005287521	-0.011307801
POU2AF1	0.014680331	0.003048686	0.018528195	0.00559394	0.020299142
PTP4A1	0.005221472	-0.03134878	-0.007062124	-0.006897325	-0.002568892
SYT14	-0.021581248	-0.012076583	0.002734915	-0.00744223	0.004803131
NRN1	-0.021481855	-0.002103877	-0.002104048	-0.003079236	-0.001991944
TYRP1	-0.005277859	0.001310726	-0.00028082	-0.004326949	-0.005818425
BHMT2	-0.003259199	0.006149409	0.006612686	-0.008591788	-0.010630847
GOT1	-0.012608002	0.003719873	-0.011883285	0.003776137	-0.016645729
ABCD2	-0.012422933	-0.016056944	-0.016183047	0.004736776	0.005953638
TRIM35	0.002610562	-0.032045102	-0.004448799	0.011973165	0.002020601
NAP1L5	-0.022954622	-0.016617112	0.003544918	-0.003294342	0.001434941
SGCA	0.002324987	0.004352729	-0.033229749	0.011678556	-0.00560103
HSPA4L	-0.02070615	-0.005403728	0.001338543	0.005375692	-0.00518455
CRYM	-0.012591917	0.007462954	0.002548461	0.008575228	-0.01528521
REEP1	-0.01838999	-0.019182277	-0.011662172	-0.005892012	-0.001601624
SLC15A2	-0.013261316	-0.001893374	0.007666698	-0.003671916	-0.004730745
SORD	0.006811693	0.004757493	0.0069718	0.024599701	-0.013826224
ITGAL	0.015933349	-0.001206997	0.015152	0.003595059	0.02807438
COL9A2	-0.018230592	0.014130744	0.004061727	-0.009133931	-0.003939882
BOK	0.001472223	-0.028344263	0.001429516	-0.016733597	-0.009968151
HAPLN4	-0.017861813	-0.008942888	0.01048283	0.010113276	-0.009152907
POMC	-0.006634246	-0.005084321	0.002028733	0.003594073	-0.001375084
SLC4A3	-0.021343557	-0.005210151	-0.008412727	0.013866503	-0.01015264
JPH3	-0.02562314	-0.009900451	0.007270757	0.004016537	-0.001500129
AFM	0.005948869	-0.003261651	0.007972719	-0.002236643	-0.011955358
MECOM	0.008523906	0.010320667	-0.004523229	-0.013692805	-0.02445131
PPM1E	-0.025499459	0.000693329	0.005913047	0.001148484	0.003067371
ADGRF5	0.001518296	0.011521407	-0.021713382	0.014699265	-0.004628524
SHC3	-0.023622793	-0.009915752	0.00121881	-0.016509106	0.001406063
PLA2G7	-0.002506768	0.012646464	0.003912104	0.01437534	0.005710881
SLA	0.008826427	-0.01018381	0.012900051	0.000674289	0.02872652
RETSAT	0.014099748	-0.019832978	-0.000174172	-0.001543137	-0.009282907
ACOX2	0.002202038	0.013020328	-0.00419827	-0.021255789	-0.010814461
PITX2	0.004644418	-0.000116537	-0.013596773	-0.004501141	-0.013627886
SFRP2	0.00107067	2.53E-05	-0.01589115	-0.004838558	-0.000939191
CELSR3	-0.024025881	-0.009145608	0.009409727	0.00638836	-0.0044929
IL22RA1	0.013866897	0.001293572	0.012082679	-0.006058573	-0.025839046
DMXL2	-0.021511203	-0.007521155	0.010942438	-0.005126282	-0.001426462
GABRP	0.006743172	0.000753653	-0.003965239	-0.017609682	-0.011197678
CNTNAP1	-0.023115293	-0.012073232	0.003394284	0.010435927	-0.001162459
AGL	-0.002907991	0.013201288	-0.029134133	-0.002139804	-0.003683906
SERPINB11	0.005119621	-0.003244593	-0.008650762	0.001119147	-0.004816521
EFHD1	-0.011719451	0.008833343	-0.013030156	0.010750104	-0.000362323
CASK	-0.005918169	0.00916398	-0.000951117	-0.028187105	-0.010608473
WDR72	0.000988456	0.006644627	-0.002032462	-0.018780504	-0.011618105
ABLIM1	-0.005784543	0.018451922	-0.01494982	-0.01614158	0.003190486
BSPRY	0.009587834	-0.011119828	0.014273825	0.007433438	-0.026377798
CASP7	0.016648682	0.007238227	0.016196374	-0.014165126	-0.011648345
KCNC2	-0.024364298	-0.009713664	0.005407181	0.008428239	-0.005088113
RASSF6	0.013956608	0.000662419	0.012719914	-0.015904725	-0.021520823
FMOD	-0.000211758	-0.000346614	-0.020782639	-0.008366307	-0.000910513
ERICH3	-0.021415567	0.002386882	0.002755439	-0.007782824	-0.000389544
KIF3C	-0.024592681	-0.005801312	-0.004591367	0.009530813	-0.000296938
CLIC6	-0.001944719	-0.004003147	0.006084663	0.001332214	-0.017354597
SH3GL3	-0.023210893	-0.001367119	0.005729662	0.003520517	-0.00274854
SAG	-0.005269043	-0.001159675	0.002963564	0.001453455	0.000844913
LAMP5	-0.025106109	-0.007802526	0.007142794	-0.000326982	-0.000460409
IGF2	-0.002479517	-0.002947991	-0.008607322	0.032351618	-0.010070369
EZR	0.015628881	0.01122417	0.014449334	-0.007051171	-0.010920592
CFAP43	-0.006000478	-0.011293807	0.000511142	-0.016119244	0.005926723
MYF6	0.00200055	-0.004641909	-0.030618514	0.00087619	0.000577456
PNMA2	-0.025674214	-0.006149635	0.00939258	0.005677277	-0.003856058
CWH43	0.006815342	-0.007268995	0.000465061	-0.00062373	-0.020416127
PRKG2	-0.00352717	-0.000706068	0.016086861	-0.000689944	-0.023404139
EPHX2	0.007427685	-0.001579034	-0.003895822	-0.003205373	-0.020151437
HPN	0.004748073	0.010944784	0.004296437	-0.001946641	-0.016253209
CIT	-0.016668121	0.001454075	0.016778512	0.006242224	0.009629594
GAS7	-0.014091142	-0.015725001	-0.010888919	-0.010908959	0.009514539
RAB11FIP1	0.016171201	0.00610304	0.009160166	-0.016304202	-0.014353499
MAPK13	0.01085694	0.001727245	0.010415474	-0.016069175	-0.020455143
LRRC4C	-0.025123555	-0.009931087	0.002754558	-0.010390539	-0.001286951
FADS1	-0.005409894	-0.015664796	0.006052647	0.011321258	0.004531531
TRPV6	0.005996046	-0.007159368	0.010630127	-0.000751336	-0.018483272
MYLK3	0.002764469	0.007946006	-0.017624913	0.002001872	0.004940004
KERA	-0.000670351	0.01436394	-0.01761031	0.001682023	-0.008154206
NWD1	-0.02281321	-0.004165295	0.004735801	0.007933814	4.20E-05
MSMO1	-0.000962119	-0.028162829	0.006156041	-0.005992262	-0.014204658
MOXD1	-0.006151715	0.011374968	-0.006205377	-0.008488292	-0.01253685
DDX60	0.017763609	0.000534508	0.014548588	-0.010076881	-0.001296439
SERPING1	0.01041675	0.012647495	-0.016214073	0.000339761	-0.011831617
CD163	0.010400154	0.011864496	-0.013164005	-0.010154522	0.010114567
HDAC6	-0.008439822	0.02004737	-0.004898792	-0.021636992	0.001654604
COBL	0.000826451	-0.015914888	-0.004270706	-0.006900867	-0.030027582
IGSF9B	-0.016114893	-0.019614226	-0.002865352	-0.009551093	-0.006257045
SGPP2	0.000476785	-0.020270198	0.014110817	-0.003776598	-0.019027154
NOS1	-0.01302599	-0.009328919	-0.014759288	0.007663074	-0.009769473
SLC6A13	-0.011104449	-0.007097896	-0.00182446	-0.024146764	0.001075531
MGAT3	-0.015502625	-0.004492649	0.013492347	-0.004478627	-0.016971173
MEGF10	-0.024100703	-0.00307823	-0.006194353	-0.000433703	-0.00332551
CPVL	0.000727511	-0.000482795	0.001622472	-0.033854086	0.005779553
PAQR8	-0.018059471	0.008383202	0.009653416	-0.001436533	-0.003212504
PCOLCE	0.010797751	-0.001625772	-0.020729434	0.010380807	-0.009548495
FABP7	-0.023409561	-0.005404317	0.00724451	0.005280159	-0.002167061
NID1	0.014042202	-0.002741779	-0.021401209	0.004892197	-0.009932981
PALMD	0.001214752	0.008363338	-0.030023613	0.000247912	-0.006878098
CDH8	-0.025680953	-0.002290579	0.005737808	-0.002844132	-0.00099512
IRF8	0.015155377	0.005225788	0.01639188	0.007583482	0.01263287
CCDC136	-0.018596226	-0.001459466	-4.98E-05	0.010849172	-0.002991337
THBD	0.011188021	-0.015324655	-0.016295488	0.01196945	-0.001192937
PTPN13	-0.006104511	0.015866502	-0.017961854	-0.012251356	-0.013296674
MEST	-0.01449241	-0.012140214	-0.005337608	-0.011661058	0.006083344
MSRB3	0.007379449	0.016588945	-0.026808868	-0.005259502	-0.008436148
SNPH	-0.024191591	-0.011396049	0.004069498	-0.009126104	-0.006301924
NETO2	-0.022848379	-0.003538854	0.00717505	-0.006263829	0.00037562
SST	-0.012119076	-0.00406165	0.018432451	-0.000429281	-0.016865764
GATA6	0.014956606	-0.000143739	0.004298308	-0.010280661	-0.013632714
ITGBL1	-0.002040521	-0.000785682	-0.024624175	0.001882083	-0.004943941
CDH19	-0.011389008	0.013323666	-0.012391569	-0.007817	-0.011546138
AGMO	0.007201447	-0.001092166	0.003111774	0.015969416	-0.021362915
HRG	0.004050087	-0.002034211	0.004503959	-0.00285685	-0.006672209
KCNJ11	-0.009915844	-0.01543834	-0.023895341	0.005291777	-0.001824924
ADNP	-0.003044736	0.011488353	0.001901029	-0.01263544	0.006755484
ARHGEF16	0.01361171	-0.001063531	0.015042645	-0.002860977	-0.033379184
ENC1	-0.012391472	-0.016985299	0.004983738	0.004117191	-0.007120556
SORBS1	-0.006358084	0.003291825	-0.02286176	-0.017911759	-0.003816668
TTC34	-0.006446761	0.033232796	0.001285343	0.012302742	-0.004805428
ARHGDIB	0.014973963	0.008808805	0.006935696	0.000587322	0.029801476
CLSTN2	-0.02338133	0.004910656	-0.004470255	0.001014541	-0.005878378
BAIAP2L1	0.015405758	-0.004970641	0.00964792	-0.003271368	-0.028919792
KCNT1	-0.022203278	-0.006069061	0.001845846	0.01255369	-0.001963635
CACNA1H	-0.009980444	0.007170804	0.001240821	-0.005780627	-0.013372651
CDKN2B	0.011092235	-0.015700751	0.007925799	-0.016587155	-0.014456687
SLC9A3R1	0.012535403	-0.01026083	0.022976337	-0.006696148	-0.014468771
ANXA4	0.019018734	0.00552936	0.004548158	0.002215438	-0.027803501
CTSH	0.018200086	-0.006413877	0.006911151	0.004902263	0.001347894
CTGF	0.002613545	0.008182858	-0.020380862	-0.0098421	-0.007887053
CCDC18	-0.002063366	0.031885806	0.005872369	0.01205681	0.005345159
SLC39A5	0.009132062	0.000940105	0.01987257	0.003688719	-0.020807559
GALNT5	0.008239596	0.000475775	0.001914094	-0.008469841	-0.021743307
IGSF9	0.008636046	-0.002612119	0.011867512	-0.002714918	-0.022403092
ACPP	0.01322522	0.003486351	-0.004846634	0.003394374	-0.007913369
IGSF1	-0.017562581	-0.006883153	-0.003960861	-0.00058517	-0.000880205
IL33	0.004793078	0.002571327	-0.008645302	0.000902529	-0.01207133
PHF24	-0.023164068	-0.010271691	0.002307063	0.002086927	-0.00406147
STX1B	-0.023448504	-0.013992693	0.002550991	0.008702313	-0.002885387
WNK2	-0.013365723	-0.010037138	-0.014304205	0.005294892	-0.014871984
CSN1S1	0.002842918	-0.004019031	-0.003627773	0.006502199	-0.000615019
KCNK3	-0.00511025	-0.017041629	-0.008031507	-0.002290687	-0.001292055
SCN3A	-0.022453398	0.000414906	-0.000914547	0.005193285	-0.00942567
RHPN2	0.002064679	0.00793473	0.016074472	0.001740601	-0.034012758
BMPR1B	-0.017157052	0.006990619	-0.010063945	-0.009270658	-0.009477623
C9	0.004429522	4.79E-05	0.002991127	-0.002037698	-0.005405136
FHOD3	-0.011650951	-0.005500116	-0.021717663	0.006546422	-0.007658187
TMTC1	-0.014897239	0.001190828	-0.019835895	-0.017514296	-0.00276163
APBB1	-0.025919561	0.000189366	-0.003682532	0.00199599	-0.005015673
FGFR3	-0.008733279	-0.002298384	0.005103635	-0.000170839	-0.022162681
ELOVL7	-0.003495045	0.007113364	0.00514071	0.002140041	-0.023965171
LAPTM5	0.010149437	0.007852993	0.012204404	0.004163594	0.028161424
MAP7	-0.007186993	-0.007350429	0.017910835	-0.007252461	-0.029497477
MRPL33	0.001598942	-0.02382043	-0.010284351	-0.02646505	0.005927978
AR	0.003251099	-0.011342957	-0.020442971	0.004317894	-0.003358811
TMEM229A	-0.010982738	-0.015948192	0.005388275	0.009927034	-0.012621082
SNX10	-0.015606879	0.005976195	0.011544669	0.014541915	0.005891257
SYNPO2L	-0.000232372	-0.004992907	-0.033625323	0.000738829	-0.000160935
RASGRP1	-0.012298223	0.003305052	0.014297322	0.005452317	0.013450924
HEPACAM2	0.009106126	-0.0021757	0.01994592	-0.001898152	-0.01925257
IKZF3	0.013436907	-0.004857222	0.012664187	-0.004597295	0.026894356
MMP7	0.006405129	-0.000816356	0.006985928	-0.018070194	-0.01021169
OPALIN	-0.023147271	-0.005338638	0.007486633	0.002803003	0.000186751
EPHA4	-0.019089402	-0.007039258	-0.005746829	-0.001712075	-0.013976528
CAMP	0.004585289	0.000545546	0.006280537	-0.001122386	0.028830945
BNC2	0.001364522	0.009748686	-0.018198869	-0.022224607	-0.011340019
CRISPLD2	0.012033143	0.007102628	-0.01788553	-0.009705145	-0.003995638
SLC51A	0.009881749	-0.006742538	0.017155294	-0.01272679	-0.016851908
HSD17B6	-0.002228317	0.006121599	0.00907835	-0.018357314	-0.012587012
HOOK1	0.000582771	-0.014884356	0.019216322	-0.00534974	-0.024524633
LAMC2	0.011074433	0.002181576	0.004581953	-0.008720046	-0.024735847
TMEM47	-0.014770826	0.015101757	-0.010309853	-0.004524619	-0.015455061
ESRRG	-0.011047272	-0.008015772	-0.007534618	-0.002994464	-0.014704587
NAV3	-0.020983032	0.006032573	-0.010418635	-0.004869082	0.003633971
AGPAT3	-0.005449949	-0.029319475	-0.005436001	0.001555213	0.002550042
STK17B	0.016767512	-0.007050498	0.013630231	-0.012200141	0.018473304
SEC14L5	-0.018244598	-0.003512502	-0.011968321	-0.001268813	0.008258328
PPP1R3B	0.015343539	-0.003430948	-0.011940808	-0.004317708	0.003091488
PRKCQ	0.001322258	-0.004949011	-0.011735998	0.009994717	0.021795708
ATP1B2	-0.018131145	-0.015963842	-0.001839751	0.015907204	0.000971568
ACACA	-0.001741254	0.001117123	-0.012405191	0.019299449	-0.004010472
SDR16C5	0.002800053	0.01593547	-0.005902273	-0.009064703	-0.012394825
TSPYL4	-0.021645873	-0.018587796	0.004722859	-0.003318987	-1.46E-05
BARX2	0.005914873	-0.00380608	-0.013400284	-0.000173562	-0.017282949
SYK	0.016297972	-0.003007964	0.011760892	-0.001461544	0.023366674
PCDH17	-0.020441749	0.00809246	0.000341041	-0.004414711	-0.002876547
CSPG5	-0.024795207	-0.005311254	0.008007535	0.008398382	-0.004624204
PDE5A	0.004579475	0.010024813	0.002139366	-0.011166946	-0.005333861
PTPRF	0.006045254	-0.001088123	0.008820892	-0.007673942	-0.032883973
DNAH11	-0.007734277	0.000313414	0.000590388	0.001179889	-0.00391889
PCDH15	-0.020032921	-0.005004181	0.004887732	-0.004955398	0.003185797
B3GNT5	0.006357384	-0.004382426	0.009521807	-0.012966045	0.006842892
PLD1	0.004990409	0.023226133	0.005851207	-0.004815519	-0.018379601
RANBP3L	-0.015302059	0.022733937	0.005136407	0.001703601	-0.007651347
CACNA1A	-0.020443822	-0.014781194	0.003655262	0.012836581	-0.005478376
PKHD1L1	0.008473007	0.014316669	-0.010937006	-0.001190723	0.013612644
APOBEC1	0.014357083	-0.013442596	0.01091861	0.013524548	-0.01130013
HSPB6	0.005420159	-0.01319817	-0.025613797	0.012773062	-0.003164454
GRIK3	-0.020908114	-0.013399537	0.000596642	-0.013865302	-0.001603089
PLCXD2	-0.014697065	-0.017107293	0.011421124	-0.010845861	-0.002029555
PDHA1	0.004261336	-0.002825434	-0.016092527	0.030690578	-0.013117798
FZD4	0.007056737	-0.007837376	-0.025166932	-0.015563697	-0.001467183
NREP	-0.008140917	-0.023341615	-0.013632	-0.015388864	-0.001290718
ARRDC1	0.010116873	0.007970832	0.008466468	0.033261688	-0.009509318
GNAZ	-0.021991202	-0.000346226	0.007079845	-0.003749971	0.01008824
PI15	0.004152742	-0.006885342	-0.019052121	-0.015995574	0.000110608
LRRC19	0.005162797	0.015303627	0.016448559	-0.005638645	-0.023324579
ALDH18A1	0.001487371	0.016955479	0.01066028	-0.019134788	-0.010940416
MYH7B	-0.009196761	0.016282657	-0.016586047	0.008358431	-0.000947643
CMTM4	-0.004312592	-0.014097266	0.007842892	-0.022375449	-0.015321125
SLAIN1	-0.020609009	0.000615396	0.014565067	-0.01009844	0.009626222
CD22	0.009353269	0.001589441	0.010454645	0.004904749	0.027996346
GUCA2B	0.009799058	-0.00557755	0.01739011	-0.008236699	-0.018007872
PADI1	0.005248038	0.001002666	-0.00886942	0.000570466	-0.010298213
SLC16A12	0.002619192	-0.006895215	0.001958813	-0.007330138	-0.011318018
LAMB2	0.005163412	0.010010888	-0.028984399	0.002007167	-0.011592271
FAM210A	0.005448779	-0.02819149	-0.007566308	0.021436134	-0.005616818
FAM168A	-0.010873546	-0.030300522	-0.003579758	-0.012159072	0.00433238
CCL28	0.008977383	-0.006079104	0.01211803	-0.006968385	-0.020890416
NES	-0.001618109	0.011663934	-0.024306761	0.00538273	-0.011064325
TUBB2A	-0.016587038	-0.0074056	0.010164076	0.017265464	-0.003050599
RNF157	-0.022979687	0.009038298	0.000511128	0.000188004	0.007202641
TMOD1	-0.0053623	-0.008041481	-0.024032403	0.006638192	0.010884208
INTS1	-0.006705994	0.016366139	-0.004142468	-0.015700286	0.005603789
FITM2	0.004415798	-0.02205221	-0.015292713	0.019961197	-0.008355997
EGFR	0.006872402	-0.005816656	-0.015398711	-0.023370744	-0.018724205
ACAP1	0.013543539	0.014681158	0.011014443	0.007404634	0.025920777
RBP7	0.008311387	-0.004915538	-0.011929242	0.012951793	-0.003965834
C8A	0.004632475	-0.002823887	0.004690635	-3.12E-05	-0.007249399
DIO2	-0.013460146	-0.004483141	-0.013304874	-0.005034775	-0.001684315
CELSR1	0.008429033	0.001269198	-0.008334339	-0.002734848	-0.011829833
DNAH5	-0.013420488	0.001946848	0.001402743	-0.000707832	-0.004542409
PAG1	-0.002277166	-0.004678812	0.007358761	-0.030698507	0.016571418
SERPINB2	0.007683464	-0.002839327	-0.011273653	-0.000390228	0.001579011
GGH	0.002769623	0.014972132	0.002976273	0.00740942	-0.008703663
P2RX1	0.013385999	-0.003882806	0.005397395	0.003305091	0.009531918
TNS4	0.011801159	-0.003050818	-0.00027006	-0.001945766	-0.02042924
CADM1	-0.020823502	0.00664604	0.006600163	-0.006418642	-0.005317412
NRIP3	-0.017362361	-0.015052943	0.006501507	0.019612649	-0.002031823
MRVI1	0.008033389	-0.00195213	-0.005303712	-0.005633269	0.00081956
TM6SF2	0.010890119	-0.008725565	0.018150513	-0.000402102	-0.020857827
CTTNBP2	-0.01833929	0.01567045	-0.003248905	-0.002647726	-0.011680409
LRRN1	-0.022633248	0.000284705	-0.005086976	-0.009329714	-0.00769815
LAMB1	0.007468847	0.010429626	-0.01646195	-0.004934521	-0.018888792
CSPG4	0.003966105	-0.009885249	-0.022571142	0.003974224	-0.013982795
TRPM6	0.003749227	-0.00335413	0.014232315	-0.011533462	-0.008476878
EPN3	0.002341896	-0.002825346	-0.004513981	-0.000434526	-0.027081797
KYNU	0.008676155	0.012214946	0.00861685	-0.002001623	0.004033657
KIF21B	-0.007305046	-0.001579338	0.019772761	0.006919393	0.020171668
SLIT1	-0.022606777	0.003938799	0.006226171	0.00587017	-0.004111424
TMEM252	0.012176144	-0.016812399	0.001224702	0.006067407	-0.019359059
DNAH9	-0.015785764	-0.003884391	0.005172842	-0.009820965	-0.000220729
MBOAT2	-0.01329015	-0.007892483	0.002464967	-0.003703294	-0.001214099
PDZD2	-0.008895737	-0.006893177	-0.02311423	-0.005940033	-0.002145096
ATP2C2	0.009463281	0.004770633	0.006266059	-0.014316128	-0.023408166
LIPH	0.013313996	-0.001775843	0.011963315	-0.01058028	-0.01955184
CADPS2	-0.008828555	0.005283461	0.008724973	-0.00694951	-0.021724638
CHDH	0.008033607	-0.006255691	0.007713545	-0.005494233	-0.020915505
RHOU	-0.005675219	0.014541577	-0.003614594	-0.013994588	-0.017220049
PLCL1	-0.016820338	0.016096293	-0.010109568	2.79E-05	-0.003828021
RORA	-0.011776841	0.002085502	-0.018973069	-0.017163741	-0.005580065
SALL1	-0.011293786	-0.002979644	0.009171318	-0.001213277	-0.016122419
SASH3	0.011914452	0.005100578	0.014885369	0.003147445	0.029634333
KLHL3	-0.016624765	0.023966529	-0.001406067	-0.004022161	-0.001124395
LAMA1	-0.009337834	0.007069261	0.013586151	0.005395391	-0.015894131
ITGB2	0.013287821	0.003782371	0.01220937	0.000905642	0.030103665
CDH13	-0.008464468	0.003548688	-0.028421319	0.001088496	-0.01003501
DCUN1D2	-0.0069087	0.001822603	-0.016895964	-0.020766239	0.004244109
TSPAN2	-7.10E-05	-0.023357251	0.00196114	0.013093595	0.004261756
PSMB8	0.019840273	-0.001544494	0.015062572	0.001103612	0.008296804
MMP16	-0.018042717	-0.004670485	-0.008295052	-0.020773335	0.000366242
AADAT	-0.003017112	0.007384456	0.002571878	-0.006815825	-0.009937614
MUC1	0.006669426	-0.003908318	0.003087103	-0.010128794	-0.014859081
EIF4EBP2	0.010032242	-0.021464791	-0.00910686	-0.015363985	0.005233003
TAGLN2	0.022467624	-4.52E-05	0.002303098	-0.006058132	0.00182181
COQ10A	-0.005769527	0.014465959	-0.023693523	0.015039375	-0.004163751
RGN	0.003398306	0.00486575	0.003474611	-0.006886154	-0.012595488
ATRNL1	-0.015662133	-0.010032818	0.000315577	0.011356343	-0.006698419
CD177	0.00791447	-0.000386003	0.011717462	-0.010389802	0.016962562
ACAA2	0.016085202	0.000752122	-0.013243012	0.004995535	-0.015133267
PDLIM1	0.019753882	0.01014323	-0.000460383	0.007558212	-0.006365522
CTSK	0.001128166	0.016138015	-0.016596827	-0.018123275	-0.000570473
COL11A2	-0.018845876	0.000210358	-0.000617719	0.012810225	0.004917236
TLCD2	0.002584524	-0.010617769	-0.005958596	-0.032978951	0.002342082
TMEM170B	-0.008129304	-0.023664231	-0.005213112	-0.016657772	0.010594829
SLC8A1	-0.014033893	-0.003459039	0.001848119	-0.006465667	-0.006363408
LRRC39	0.001372218	-0.006801701	-0.030379097	0.003545307	0.002425334
SYNPO	-0.002322116	-0.005009861	-0.018793013	-0.017254407	-0.0019154
HDDC3	0.003880767	0.00437263	0.001129411	0.039842395	-0.011669097
ECM2	0.002046324	0.019174129	-0.023609318	-0.004892059	-0.00480711
B3GNT3	0.010886315	0.002471885	0.011442977	-0.007142101	-0.018350485
SEMA3E	-0.012704657	-0.011516007	-0.004051646	-0.011983242	-0.00918499
PPP1R1A	-0.007473617	-0.006613908	-0.019788721	-0.002554053	-0.004832286
STOM	0.010310861	0.013579632	-0.003052564	-0.01587643	0.013499295
ANXA10	0.004032865	-0.005161518	0.002879951	-0.011697959	-0.008950887
COL7A1	0.002305104	-0.000245815	-0.012107577	0.000438453	-0.006693141
F3	-0.00240201	0.009150194	-0.013247703	0.001552405	-0.018847703
TYRO3	-0.017626191	-0.001045046	0.004236411	0.006589604	-0.016668247
ZFP30	-0.01146921	0.013957854	-0.00605607	-0.033520023	0.003641367
SRCIN1	-0.022780862	-0.003091936	0.003945964	0.005620687	-0.000847116
TKT	0.009512486	-0.010453144	0.005705785	0.01761305	-0.000937664
PDE1C	-0.014514024	0.006791455	-0.003683838	-0.007079516	-0.006609363
NCALD	-0.01745189	0.001267241	0.004004976	0.002395019	-0.013429473
MASP1	-0.001547815	-0.006074516	-0.013326341	-0.016562632	-0.00452435
LIMD2	0.007125583	-0.014151134	0.01509893	0.008030938	0.02853118
ADCY8	-0.018769872	-0.005997117	0.005654238	0.004182431	-0.009482364
HGFAC	0.00866259	0.001630697	0.010767955	0.007343156	-0.020243353
BIN1	-0.010714085	-0.001391823	-0.017261976	0.015987859	0.005690209
PRELID2	0.01067462	0.024454362	0.009531879	0.009643063	-0.011344317
ACSF2	0.011525594	0.005764767	0.005202895	-0.00013787	-0.015185203
FA2H	-0.008744862	-0.003088733	0.003472997	-0.004585257	-0.017477414
SGSM1	-0.021861833	-0.007685584	0.008823877	-0.003950886	-0.009853596
GPRC5A	0.010922735	0.00248218	0.003543475	-0.010766367	-0.016707005
FITM1	0.003284909	-0.003480272	-0.030798373	0.004934719	-0.000209427
SLC48A1	-1.43E-05	-0.029305139	-0.003517317	0.012215815	0.012137341
CLVS2	-0.024298291	-0.004551868	0.00534696	-0.005822415	-0.00162738
EPB41L1	-0.017645723	-0.009000717	-0.003412639	0.010217937	-0.017891769
ANO9	0.010448708	-0.000430535	0.011493892	-0.001011069	-0.025667664
EMB	0.000293727	-0.005597065	0.005149514	-0.01321595	0.026422671
TES	0.017391962	0.010700807	0.010789605	-0.005339008	-0.00775592
PPDPF	0.00875881	-0.032400023	0.002541546	0.005475279	-0.002154339
EBF2	0.002453901	-0.00040296	-0.027369611	0.011437364	0.000159133
CIB2	-0.004087842	0.020535071	-0.011055317	0.017222635	-0.00738242
PTK2B	-0.002316744	0.000140838	0.021579491	0.008147827	0.008545016
SNRPC	0.005704508	-0.032074745	-0.00162498	-0.01071332	0.004044144
ATL1	-0.025666183	0.000889114	0.004755518	0.003312452	-0.005299233
EPDR1	-0.015262881	-0.012367513	-0.017441689	-0.009258124	0.005584731
TTC22	0.010597686	0.001662527	0.00751151	-0.005186235	-0.02731374
VCAM1	0.000879968	0.013464394	0.002773931	0.001089475	0.012229833
SYN1	-0.021830853	0.012926034	0.00580885	0.012173611	-0.001691006
SYNGR1	-0.021746854	-0.013418137	-0.002296418	-0.003286062	-0.001816955
LLGL2	0.018253332	0.001778818	0.009047848	-0.003883538	-0.026307184
DEFB1	0.005480274	-0.005539728	-0.006031987	-0.012023913	-0.011743138
IGSF10	0.006624621	-0.012230915	-0.007668428	0.002095105	-0.0088854
YWHAG	-0.011257788	-0.026602103	-0.01085799	-0.001026528	0.005300987
CORO6	-0.008181555	0.003005785	-0.030897825	-0.000391918	0.000600196
CAV2	0.004090572	0.006288668	-0.023392221	0.004361248	-0.00903684
ITGA1	0.009759907	0.007262733	-0.012289571	-0.021862004	-0.002905061
MYB	0.011406828	0.001457981	0.0186301	-0.004365837	0.008578093
DDR2	0.00704466	-0.002952712	-0.023263742	-0.018643657	-0.007193428
COL9A1	-0.015923425	0.003463705	-0.000657964	-0.014274597	-0.002681711
ALDH8A1	0.000987263	0.010005767	0.005579501	-0.002180996	-0.011035172
ASPA	-0.008564362	0.001570822	-0.003188167	0.012751533	-0.010738689
RAB17	0.012836571	-0.002800353	0.015702612	-0.009769662	-0.025929543
ERICH6	-0.004901914	0.030926725	0.002225941	0.01115652	-5.09E-05
ABCA4	-0.007332873	-8.84E-05	0.001865202	-0.00338808	-8.56E-05
CHRM3	-0.008497093	-0.003880373	0.010688874	-0.011547862	-0.01296638
SLC35F1	-0.02358215	0.001941813	-0.000831219	0.002936311	-0.007609135
DNAH6	-0.012120189	0.005030521	0.005111271	-0.011400703	0.000235278
VSIG1	0.003031841	-0.003745831	0.007482378	-0.009909514	-0.00800529
SUSD4	-0.018701071	-0.017594455	0.000998075	-0.008556873	-0.00019507
ENPP6	-0.0136212	0.008427405	0.005514946	-0.006950602	-0.00725365
TMPRSS15	0.005719091	-0.002614144	0.012805081	-0.008419767	-0.012769863
ZBED5	-0.004774329	0.020818763	-0.002879468	-0.011648154	0.001114649
MYH10	-0.018713002	0.001352693	-0.00878151	-0.002097016	-0.000777564
BICD1	-0.018207593	-0.013975162	-0.00188445	-0.011384022	-0.003024989
WISP2	0.005167011	0.014602801	-0.018133813	0.002202204	-0.000985936
SNTA1	-0.00708316	0.005057601	-0.024912947	0.012648813	-0.010150011
PROX1	-0.00896438	-0.005157523	-0.002773573	-0.01007302	-0.003137701
VOPP1	-0.001632166	-0.026265192	0.004425425	-0.008177717	0.00965059
ACSM5	-0.00388261	0.010883428	-0.003860925	-0.006927737	-0.008179992
RAP1GAP2	-0.009671742	-0.015629379	0.013031751	0.005452654	-0.005462145
KHK	0.006585986	-0.002237575	0.015320085	-0.003737795	-0.019751293
SEZ6	-0.022631499	-0.008244219	0.008716759	0.008727158	-0.001382728
IRF4	0.016586004	0.001856502	0.006115126	0.003170596	0.018535054
MARCO	0.005107341	0.003002391	0.000921443	0.001413739	0.017269354
IRF1	0.020104111	0.002255297	0.014050724	0.005576934	0.001975085
CLGN	-0.018409233	0.000719535	0.002636685	-0.010231157	0.001540626
PODXL2	-0.021493052	-0.013670958	0.000740562	0.011525264	-0.004352013
SEC16B	0.011857166	-0.002159573	0.007879469	-0.006970724	-0.025819145
FHL3	0.006613397	0.004154841	-0.027680244	0.009851335	0.007276721
PAPPA2	-0.007178849	-0.001860458	-0.007398736	-0.002307689	-0.008678
CYTIP	0.016313841	-0.002415865	0.014034908	0.002407847	0.021409699
CALML4	0.010194262	6.29E-06	0.016798767	0.001892846	-0.022152198
PDE1B	-0.019809829	-0.009185803	0.006492668	0.004106363	-0.00133141
BIRC3	0.015393101	0.002528238	0.008509753	-0.020861407	0.013932364
DPYSL5	-0.02286503	-0.003519648	0.004886102	0.006449205	-0.003923032
MUC15	-0.002728544	-0.007281906	-0.008310047	-0.001292435	-0.007381887
GIF	0.001695329	-0.001091781	0.005539154	-0.005402351	-0.009715424
SPN	0.014291346	-0.007308551	0.011137795	0.007850817	0.030256793
CPED1	0.012026617	-0.004574553	-0.022096756	-0.008050111	-0.008917635
CACNB1	-0.01268754	-0.008337808	-0.020639339	0.005884596	0.002265223
GID4	0.004445255	-0.008501428	-0.005350333	0.037072337	-0.006406922
CALB2	-0.018386789	-0.009097849	0.010013531	0.004308122	-0.007552376
CORIN	-0.002970213	-0.007427713	-0.00889531	-0.024962553	0.004488729
CD19	0.010783437	0.002342244	0.01156737	0.004378929	0.029279122
TLN2	-0.014621388	0.003979473	-0.018493161	0.001323911	-0.017711005
GIMAP6	0.012843648	-0.016418556	0.000599451	-0.012014435	0.02435538
ENTPD5	0.011102647	-0.021394298	0.00800054	-0.002928248	-0.014698914
TRIM55	0.002900326	-0.003322877	-0.028656902	0.004561091	0.004766855
KCNA4	-0.022874567	-0.006299241	0.005289182	0.000342433	0.000286957
SORBS2	-0.008455377	-0.000727507	-0.004820635	-0.002802968	-0.018894223
SEMA3B	0.003701141	0.006843559	-0.013063016	-0.014739126	-0.021449013
MYT1	-0.02156609	-0.006771136	0.011097847	0.004811535	-0.006095735
PLCB1	-0.018173663	0.007987569	-0.003224548	-0.004062906	-0.007642181
EML5	-0.020517494	0.005013565	0.002500423	-0.003785742	-0.002859473
CACNG1	0.002527247	-0.003600021	-0.028580175	0.007253557	-0.000667606
CMTM6	0.015735699	-0.023662069	0.005799456	-0.012297679	0.003837088
HNRNPAB	0.006055128	-0.007282405	0.00180394	-0.017726176	0.002502226
OVOL1	0.010724964	-0.007726448	0.003024774	-0.007731779	-0.024025516
MPZL3	0.008909954	-0.018001768	0.003850761	-0.017343765	-0.013597087
SCN3B	-0.020354014	-0.012903703	0.001383838	0.006269567	0.000242956
HEPACAM	-0.023840005	-0.002251975	0.002898187	-7.34E-05	-0.001726067
PGBD5	-0.023086095	-0.000404758	0.004769876	0.008486424	-0.007774702
FAM84B	0.006739888	-0.014374053	0.002295009	-0.026983602	-0.009407214
FAR2	-0.00449392	-0.004600078	0.007949328	-0.008700936	-0.007184114
CBLC	0.015854049	-0.004365091	0.009445422	-0.005025929	-0.028633228
NDRG3	-0.016545267	-0.000584815	0.003639246	-0.010688905	-0.000597105
TKFC	0.008540555	0.011972351	0.016898852	-0.007964144	-0.016022769
FAM83G	0.012581879	0.005961445	-0.000189057	-0.012746022	-0.024121147
TIMP1	0.003629474	0.014738512	-0.007496481	-0.020978251	0.00276511
TSPYL5	-0.015216271	-0.006574276	-0.003149008	-0.031792872	0.003518028
PIPOX	-0.001143575	0.003811101	0.013767231	-0.012468438	-0.012313134
SH3BGRL	0.003531551	-0.019327336	0.00076708	-0.023430863	0.007147828
RAG1	-0.000235394	-0.005446486	0.003864108	0.000113584	0.022042733
SBK1	-0.003528388	-0.021317351	-0.005349476	0.020314036	0.007717909
GPAT3	0.011325255	0.009335258	-0.008108225	-0.001986684	-0.007789715
THSD7A	-0.020595716	0.002394205	-0.007190403	-0.007479835	-0.006223429
GPC3	0.004114294	0.002269216	-0.018108333	0.003769586	-0.011555269
CGREF1	-0.001475771	-0.00698834	0.013757098	0.001874157	-0.026836735
FXYD2	0.005470963	-0.002516201	0.000565532	0.000784851	-0.006444888
DLGAP3	-0.02450904	-0.006287361	0.009035775	0.007120208	-0.001563733
LGI2	-0.015724265	-0.006458602	-0.004931854	0.006674192	-0.009708398
LOXL2	0.016393882	-0.00807796	-0.013045808	0.010515678	-0.014807317
ADCY5	-0.011940796	-0.007996628	-0.006979449	0.009179786	-0.005005065
PLEKHH1	-0.012860227	0.000378053	0.007956375	-0.000350688	-0.026543475
FAM219B	0.005573698	-0.011908558	0.000822654	0.037086924	-0.004026112
CACNA1G	-0.016802768	-0.012824048	-0.002874831	0.014578584	-0.007106059
CSF3R	0.006549582	0.005652301	0.006620746	0.00189179	0.031970072
FHL2	0.002638997	-0.005001285	-0.00266495	-0.014373363	-0.011129807
NABP1	0.011253696	-0.021185757	-0.004046739	-0.004255198	0.012983571
CDK5R1	-0.023407065	-0.008542138	0.006508527	-0.005245059	0.005203265
LARP6	-0.019754796	0.015389724	-0.008254483	-8.34E-05	-0.004622222
SCUBE2	-0.00430424	0.024799228	-0.012880972	-0.006729455	-0.004550982
PXDN	0.010068242	-0.003526051	-0.020388633	0.009435201	-0.008664863
BPGM	0.002482851	-0.011566533	0.00491312	0.0190485	0.020764913
GABRA5	-0.021505335	-0.006687617	0.005850414	-0.016259896	0.000484002
LIFR	-0.00612647	-0.006461022	-0.014211606	-0.015320202	-0.000748651
BCAM	0.004227208	0.007388382	-0.021276527	0.004008545	-0.013723433
ENTPD3	-0.009374216	0.011951142	0.001566828	-0.00774183	-0.007547535
MTCL1	-0.01906279	0.002269592	-0.003071537	-0.010486623	-0.008855076
LEPR	0.005430556	-0.001551367	-0.007015951	-0.012688234	0.001059407
ELOVL3	0.001831012	-0.006437684	-0.008491756	0.006010344	-0.003664864
PRKCZ	-0.013501489	-0.0064831	0.019483266	0.003603475	-0.024452292
KCNN4	0.014071593	-0.000186302	0.013177233	0.002608381	0.006571889
FCMR	0.011081655	0.001990542	0.008573765	0.001329831	0.027136408
LRRTM3	-0.022400217	-0.007752645	-0.006093873	0.004783769	-0.004521278
PLIN5	0.004293689	-0.007138553	-0.024434034	0.005956369	0.001077489
MKNK2	0.016353353	-0.020538376	-0.0108823	0.00171076	0.008086995
BIN2	0.008399253	0.006657991	0.01676571	0.000137722	0.031493998
ABHD3	-0.012206586	0.008132075	0.01333739	-0.006163018	-0.013601161
DAB1	-0.014691338	-0.000669042	0.015473438	-0.002328934	-0.017258546
GPRASP1	-0.018649093	-0.020263598	0.001529885	-0.002659959	0.000369397
BASP1	-0.01692317	-0.011137925	0.008296709	-0.003429965	0.007141552
PFKFB3	-0.003656744	0.00841738	-0.01586809	0.006051754	0.010461278
BANK1	0.006039853	0.015751888	0.005376431	-0.0036512	0.026499371
NPR3	0.003976362	-0.003743232	-0.019249204	0.007854989	-0.0032089
GABRD	-0.022393467	-0.005016749	0.007334823	0.006580002	-0.002578796
NDNF	-0.010607511	-0.005129387	-0.004135296	-0.019064535	-0.000409146
SCGB1A1	0.002870021	0.003378912	-0.002446516	-0.001995454	-0.002823796
MX1	-0.001144955	0.014674689	0.005192782	-0.007388974	0.008885525
SLC38A5	-0.00051056	0.003345645	0.008957638	-0.010974748	0.009396124
ETS1	0.015698003	0.006423695	-0.001551539	0.001612222	0.025567118
WRAP73	-0.006247411	0.031179576	0.001161064	0.013163988	-0.004959044
ARPC1B	0.022270266	0.001229351	0.00793294	0.00819691	0.008335228
RBM20	-0.001571736	-0.008835466	-0.025772994	-0.000362302	-0.003245412
SDHC	0.007505425	-0.014429367	-0.005576386	0.030588404	-0.013939953
PLLP	-0.009509709	-0.010295225	0.004706891	-0.006716105	-0.018263151
DPH3	0.000938709	-0.02997306	-0.00356698	-0.018574616	0.005145633
GRHL3	0.005436076	-0.003208833	-0.012055242	-0.006785104	-0.01077642
SLC17A4	0.007469978	-0.009206351	0.016605257	-0.010279105	-0.017950343
TRIM36	-0.011270495	0.010529908	0.010165307	-0.012089609	-0.011833458
DOCK8	0.016985775	0.003019583	0.009419245	0.004252537	0.018332218
GNMT	0.002538938	0.00360421	0.004715953	-0.004888147	-0.011279816
PLA2R1	0.000337266	0.01001758	-0.011502282	-0.019992736	-0.006948157
RPL34	0.008631166	-0.0211183	0.002958437	-0.018820009	0.007163123
PLXDC1	-0.011575073	0.01815647	-0.014079362	-0.010786348	-0.001342651
ADAMTS2	0.009676107	-0.003404576	-0.023169996	0.006384071	-0.007559243
CLIC3	0.002325172	0.011742334	-0.006785061	0.017117862	-0.010937522
FRRS1L	-0.023469635	-0.003431159	0.005363385	0.002137575	-0.002442274
EPHB6	-0.009660689	-0.005931837	-0.001063265	0.009823903	0.000608797
GABRB1	-0.023668244	-0.005889405	0.0069089	0.004602204	-0.001576871
SYBU	-0.021777378	0.003885024	0.000856264	-0.007841436	-0.012295068
ALPL	-0.002217623	0.005544948	-0.002151529	0.005362466	-0.007294728
TUBB1	0.000855604	0.018043831	0.004475742	-0.005220299	0.028608472
SACS	-0.018549716	-4.34E-05	-0.0131273	0.004370827	0.014381982
GPR162	-0.023160829	-0.006445167	0.004890956	0.003328577	0.001303134
ADAMTS12	0.010769542	-0.009135	-0.018607109	0.0072122	-0.005532885
SVIP	-0.005295864	-0.026462862	0.001739915	-0.00982549	0.003009829
TIMM13	0.004504315	-0.034018964	-0.000387803	-0.00306119	-1.76E-05
AQP9	0.00456208	0.002432638	0.007939053	0.004423529	0.007395837
MEDAG	0.002372201	0.007490421	-0.025320573	0.006354492	-0.010219857
SLC22A18	0.01478217	-0.011683936	0.011930316	-0.009377696	-0.021578577
SLC1A7	-0.003405238	0.024735455	-0.006766392	0.010953817	-0.008482201
GYS2	0.00633808	-0.004302726	-0.004252967	0.009366722	-0.002886887
VSTM2A	-0.023508862	-0.005489741	0.007382068	0.001828509	-0.004938258
RNF180	-0.014861782	-0.000478114	0.002169684	-0.028511544	-0.000794815
CFAP44	-0.010238129	0.01210422	-0.001882098	-0.020861834	0.004224378
MFAP3L	-0.011021531	-0.010874455	-0.004556948	-0.002143399	0.000333678
FGF2	-0.007704345	-0.00868044	-0.015209376	-0.029080074	0.00278613
AGBL1	-0.00021499	-0.005739303	-0.026967548	0.003133449	-0.000639058
RBFOX2	-0.012657213	-0.007550446	-0.016820594	-0.0257221	-0.009935943
RAB3D	0.011099119	-0.017977773	0.001740575	-7.09E-05	-0.008507819
TMPRSS13	0.004875855	-0.002684308	-0.012775501	-0.008138978	-0.010430677
NFIB	-0.000632639	-0.013683091	-0.021671758	-0.017501841	-0.010494088
ABLIM3	-0.010526276	0.012983214	-0.019354781	-0.006501325	-0.002648573
CARHSP1	0.009632734	-0.024057665	0.006141419	0.009088293	0.009386902
SMPDL3A	0.012605263	-0.013449963	0.003982969	0.008813592	-0.003315947
SLC25A37	0.005060273	-0.001626842	0.003783965	-0.016492479	0.027855508
PLCD4	-0.012998327	-0.006823796	-0.018849179	-0.005053519	0.00254775
REEP6	0.003761263	-0.006055599	0.013174164	-0.00618127	-0.010273432
FGF13	-0.02015275	0.000868938	-0.008423379	0.003558687	-0.004972304
FYB	0.012073594	-0.002916071	0.011976188	-0.004456665	0.031318699
HMCES	0.002775896	-0.007399344	0.008112296	0.019675225	-0.000973231
MMD	-0.0101662	0.003085356	0.003591308	0.012167235	0.008182625
MCAM	0.001959175	-0.000374176	-0.018008092	-0.005957326	-0.007374284
KCNV1	-0.020649386	-0.004769349	0.005731995	0.003672629	-0.002647212
KRT76	0.00428762	-0.002562082	-0.009797359	0.00694947	-0.006480501
SOX2	-0.019161381	-0.00775477	8.50E-05	-0.002458249	-0.007415018
ABHD12B	-0.005981739	0.029465867	-0.000260493	-0.000420548	-0.000192772
SLC25A5	0.010768731	-0.016516167	0.019088536	0.009428369	-0.01733987
ABLIM2	-0.017363356	-0.004424057	-0.016057406	0.000849233	-0.007470492
GPLD1	-0.003847397	-0.003312881	-0.005744259	0.007477644	-0.015400584
RBM38	0.008252603	0.003853366	-0.007967383	0.00312749	0.027598497
SCNN1B	0.006410786	-0.000449801	-0.006141805	-0.005097376	-0.012378073
LYVE1	0.011627065	0.009314786	-0.014664974	-0.004872851	0.000195559
SERINC2	0.012324507	0.001128524	-0.001562625	-0.013674548	-0.022511792
EPB41L4B	0.001903704	-0.008698205	0.014326314	-0.002851031	-0.0345996
ATP6V0E2	-0.012228474	-0.027827756	0.001439523	-0.007973956	-0.005714916
ACLY	0.001612709	-0.008912141	-0.001424973	0.020212875	-0.00288986
ACO2	0.00308703	-0.012785845	-0.011612096	0.020524827	-0.013515958
RUNX1T1	-0.014837181	0.009203734	-0.012134166	-0.022501723	0.002590581
NDUFB5	0.00247472	-0.029881626	-0.009750466	-0.002126876	-0.005540625
PFN1	0.016530585	-0.022547035	0.010071645	-0.003223224	0.008663941
FMN2	-0.022621823	0.00924876	-0.00170256	0.000656633	-0.003335662
LRG1	0.011823211	-0.006510993	-0.00166568	0.016235362	0.011904843
GPX1	0.014958222	0.002725546	0.002819012	0.015517613	0.00895997
JUP	0.012981193	-0.001176735	-0.007715472	0.00975372	-0.022647711
EPHA6	-0.023862272	0.001282637	0.00651522	0.002990578	-0.004880409
ABCC6	0.005997526	0.006464046	0.01354824	-0.003711103	-0.019719583
PGR	-0.007613412	-0.007198503	-0.005014209	-0.011639817	-0.001251231
GGT7	-0.023764673	0.006497074	0.003361982	-0.006371581	-0.001966041
WBSCR17	-0.019351434	-0.004352581	-0.011224241	-0.004195103	0.001792376
IL16	0.008481314	0.000636824	0.000853781	0.002799971	0.028581616
VILL	0.009880642	-0.000536192	0.008510356	-0.009628625	-0.019393526
DGKG	-0.017173128	0.002763706	0.006176747	-0.004423731	0.009919755
DSCAM	-0.023307521	-0.00658204	0.00769771	0.004082231	-0.00075431
DLK1	-0.004401372	-0.010072384	-0.004490827	-0.005159178	0.001859722
TTPA	0.001587493	0.001775444	0.001041474	0.004990575	-0.012451148
TMEM179	-0.013723371	-0.017117734	-0.000966059	0.01790253	-0.002740124
MSLN	0.007211518	0.001467898	-0.003066207	-0.008671737	-0.007670781
ARHGAP30	0.015000736	-0.002015545	0.009023271	-0.001685087	0.029130043
SULT2B1	0.008882022	-0.009210614	0.006868244	0.002572757	-0.021904002
DHDH	0.00219088	-0.002819053	-0.003641115	0.005070803	-0.005264851
[truncated: 9,765 more rows]
