# Supplementary material for: Preclinical species gene expression database: Development and meta-analysis
Source: Front Genet. 2023 Jan 17;13:1078050. doi: 10.3389/fgene.2022.1078050 (PMC9887474; doi:10.3389/fgene.2022.1078050)
Supplement: Supplementary file 2 [file DataSheet3.csv]

	Dog_Female_Adrenal Glands	Dog_Female_Aorta	Dog_Female_Blood	Dog_Female_Bone Marrow	Dog_Female_Caudate Nucleus	Dog_Female_Cerebellum	Dog_Female_Cervical Cord	Dog_Female_Cervix Uteri	Dog_Female_Colon	Dog_Female_Cornea	Dog_Female_Duodenum	Dog_Female_Femoral Vein	Dog_Female_Frontal Lobe	Dog_Female_Gallbladder	Dog_Female_Ganglia, Spinal	Dog_Female_Heart	Dog_Female_Hippocampus	Dog_Female_Ileum	Dog_Female_Intra-Abdominal Fat	Dog_Female_Jejunum	Dog_Female_Kidney	Dog_Female_Lacrimal Apparatus	Dog_Female_Lens, Crystalline	Dog_Female_Liver	Dog_Female_Lung	Dog_Female_Lymph Nodes	Dog_Female_Mammary Glands, Animal	Dog_Female_Mouth Mucosa	Dog_Female_Muscle, Skeletal	Dog_Female_Olfactory Mucosa	Dog_Female_Ovary	Dog_Female_Pancreas	Dog_Female_Parathyroid Glands	Dog_Female_Peyers Patches	Dog_Female_Pituitary Gland	Dog_Female_Quadriceps Muscle	Dog_Female_Retina	Dog_Female_Salivary Glands	Dog_Female_Sciatic Nerve	Dog_Female_Spleen	Dog_Female_Stomach	Dog_Female_Synovial Membrane	Dog_Female_Tendons	Dog_Female_Thalamus	Dog_Female_Thyroid Gland	Dog_Female_Tongue	Dog_Female_Urinary Bladder	Dog_Female_Uterus	Dog_Female_Uvea
Dog_Female_Adrenal Glands	1	0.861785973414626	0.699958433956997	0.738605163283875	0.794574152552572	0.800607178800782	0.846417697605272	0.877679627208025	0.800277609669224	0.786733752418141	0.777622351765822	0.832237679426236	0.786755435048172	0.834992267758512	0.838084041229749	0.828210246398216	0.782487270924863	0.79349575353885	0.876888346759329	0.778598945126669	0.822321722413647	0.849801758730669	0.780865981263043	0.765940432958302	0.840275978015333	0.835375476520483	0.850773376969026	0.785131525546176	0.814239311106597	0.797979655272904	0.91687873463958	0.813485987578369	0.87127910028374	0.781819105773323	0.876836663922346	0.802805855488125	0.844049059730438	0.84603688009675	0.811949905588494	0.832804940611386	0.845953630912763	0.845880106028925	0.839376048083339	0.800455639649073	0.868108588481184	0.776608986097581	0.872353480976649	0.880265411178892	0.846113734326345
Dog_Female_Aorta	0.861785973414626	1	0.67805473486898	0.736972442728832	0.721993963256065	0.739744216888174	0.831168094990728	0.926894779629705	0.819897744957223	0.808847431278005	0.809273976974058	0.955087727489083	0.720670396159732	0.85048599137911	0.825642089619472	0.865618797700176	0.713011562432138	0.800212518750736	0.968582951936398	0.790746235193415	0.817662949681057	0.949881576177464	0.747591020721298	0.758845240304618	0.88685251048618	0.849382058287095	0.906807752573265	0.835992456268416	0.866187258643358	0.827502676705846	0.901009581702532	0.766304549992533	0.88669293147666	0.786051912701249	0.816585125141389	0.879762828236314	0.83629870498315	0.857406154899891	0.903692689583124	0.854553244135274	0.878045561609684	0.940016424995591	0.945169397145094	0.730137700601979	0.870175049732854	0.815947281666464	0.944275187412426	0.920600241618544	0.887319028902071
Dog_Female_Blood	0.699958433956997	0.67805473486898	1	0.91706173891503	0.572551687102046	0.590569622992214	0.615326852138431	0.692347401877214	0.744324012238559	0.691793617929201	0.734184201941394	0.67565669983818	0.548892949843215	0.700593851560543	0.618341109437063	0.664570561584719	0.543675782233203	0.800297878066129	0.704709669021554	0.739675521913604	0.650447894645148	0.662509680443946	0.638413283976746	0.679693652854279	0.733299256594979	0.86306380103004	0.708529462517669	0.687574252051525	0.665242487253798	0.714368307636081	0.692762511028337	0.682142491147682	0.692407601031356	0.774368228439808	0.644907896480602	0.668964562054504	0.612044823948923	0.728745637387581	0.656250744791215	0.838163367625548	0.707864455285639	0.700321937544881	0.687207779942647	0.572062358470335	0.692818801346682	0.669270515259946	0.683986660048434	0.694348450805455	0.641846705534698
Dog_Female_Bone Marrow	0.738605163283875	0.736972442728832	0.91706173891503	1	0.593545354406491	0.614263191155663	0.660899583785389	0.750861416588737	0.776661287408148	0.724430709165805	0.76611663842791	0.733224940723805	0.573421106151019	0.742418514795795	0.666884216957426	0.70803116232167	0.575460266717804	0.819941987367964	0.763974007236753	0.770400023972205	0.692837197917771	0.728172224523918	0.654562760157112	0.706563321631375	0.775807182157832	0.874916854733458	0.773800714681446	0.729343034602673	0.711773241975031	0.75722331824023	0.750287203911419	0.707845203689995	0.738354030676918	0.79818935141432	0.673167380202314	0.71134659030859	0.655792897409452	0.760942433859342	0.707349031798178	0.874583031525152	0.75128859585091	0.756951408265347	0.747139645097572	0.59650460480851	0.732555780003227	0.708443134758283	0.741533314038362	0.747833789102673	0.69009424552077
Dog_Female_Caudate Nucleus	0.794574152552572	0.721993963256065	0.572551687102046	0.593545354406491	1	0.916977623297317	0.90602597606071	0.741027115903625	0.660849760316194	0.668774367166134	0.639627445295557	0.68295229816604	0.958624361574869	0.692669072153586	0.859351850888104	0.716709309111028	0.959577736661852	0.650773512781227	0.729391460400424	0.636279545911476	0.687894870214713	0.721914741406509	0.734087905949471	0.610229788076161	0.700288047123609	0.683652782761394	0.697521605004021	0.656939936563427	0.692219475394074	0.664017150932062	0.758192073944176	0.67824683646992	0.75222496931258	0.638194179358507	0.854200194344169	0.679352093122447	0.817663713627626	0.712715141044311	0.693890483808144	0.68401772280497	0.708862832912857	0.702624350147897	0.6963536507975	0.950710681983697	0.755551122448457	0.660367361155572	0.73637058256424	0.743233389717904	0.768248416772964
Dog_Female_Cerebellum	0.800607178800782	0.739744216888174	0.590569622992214	0.614263191155663	0.916977623297317	1	0.905845509305068	0.759375600974202	0.677772289494816	0.689875404438186	0.654635850262888	0.705240617728202	0.926431117896467	0.707995328750341	0.86276416078776	0.734582246404675	0.931656368926217	0.663859455278152	0.744030649130144	0.650949022094892	0.699585922421796	0.742079315687648	0.750730230357043	0.631111637573817	0.708611957624473	0.697072910556222	0.718211262902972	0.678400281540894	0.717424411771696	0.685191309592555	0.77190118450982	0.701637492844656	0.770244583329736	0.652336449909922	0.849947332537265	0.702021317100739	0.831885992442295	0.734006564473492	0.712705851211357	0.700494990972481	0.730349201200638	0.723734868972859	0.717612352570322	0.935544393229368	0.774526339153539	0.678243557294141	0.754343423750767	0.758801566458065	0.779119215400591
Dog_Female_Cervical Cord	0.846417697605272	0.831168094990728	0.615326852138431	0.660899583785389	0.90602597606071	0.905845509305068	1	0.837339284098858	0.741072841159065	0.746070885995152	0.724881915728758	0.806386515069541	0.903705921951964	0.780653644848366	0.917438339045403	0.778520720123036	0.906548520139404	0.728479106846481	0.83366861264319	0.70975398813692	0.762901045061098	0.833911480477779	0.751844025517616	0.675979893853976	0.797950339978107	0.760152946518775	0.802698663755478	0.746635239487468	0.766648370108841	0.752780907984648	0.841547499915269	0.710217063471396	0.830325029566808	0.711471980471752	0.879399434442454	0.766543642337076	0.881221078624119	0.785596267634068	0.792295958297385	0.77041481714287	0.796783013256482	0.821547554248544	0.819355033711353	0.932355693131283	0.827004480936971	0.736821883962591	0.84233668828284	0.830566236698117	0.865258676908737
Dog_Female_Cervix Uteri	0.877679627208025	0.926894779629705	0.692347401877214	0.750861416588737	0.741027115903625	0.759375600974202	0.837339284098858	1	0.870192824214295	0.852686208379067	0.839794783076903	0.906541377604928	0.736726200170999	0.895793176424121	0.828916588231011	0.845447799151927	0.736313089551406	0.845223241056742	0.92930596194372	0.830940222727296	0.847751314046558	0.909978123169312	0.766149769329067	0.769388497345257	0.915411717081284	0.853926105439053	0.931603519970244	0.867063143060492	0.840525181215439	0.883354718968485	0.926562578968424	0.820419895592246	0.909412567112923	0.831323086255282	0.851970625067165	0.833859554932351	0.844440064107615	0.902659494330668	0.852096408893568	0.862710790700523	0.914577421641323	0.909671978984956	0.91018010563251	0.747165990406984	0.896934490589028	0.84500169852433	0.960739059615856	0.983354029647784	0.880858291015192
Dog_Female_Colon	0.800277609669224	0.819897744957223	0.744324012238559	0.776661287408148	0.660849760316194	0.677772289494816	0.741072841159065	0.870192824214295	1	0.81711950757706	0.940520912079755	0.796613836461235	0.650497878359027	0.893757923468411	0.742105173328129	0.774821329190595	0.647227014335286	0.953785014075784	0.838595582021323	0.949760221768415	0.814649241801241	0.79875289843866	0.693005986232596	0.76746520544825	0.86299128727498	0.851644685794173	0.853648851587498	0.828452411106953	0.758889166400688	0.859135608461811	0.831563902573519	0.794219487256804	0.836322408087746	0.949667527519297	0.774769673337227	0.754109692590912	0.750153948916716	0.867998270397752	0.762084893703885	0.840749730957502	0.901187238314094	0.807283873195871	0.802977454978526	0.66639271266443	0.831274093527369	0.805932695053314	0.862958669691284	0.863939810453681	0.777085687842873
Dog_Female_Cornea	0.786733752418141	0.808847431278005	0.691793617929201	0.724430709165805	0.668774367166134	0.689875404438186	0.746070885995152	0.852686208379067	0.81711950757706	1	0.786300303259218	0.791560412302787	0.661978771254191	0.815709126840479	0.741342426542094	0.760200843135815	0.657267451749578	0.79168398380832	0.813050754090025	0.788128209686777	0.781150697195879	0.795208410097159	0.743256032794522	0.717749747311551	0.82597142491929	0.779801990909783	0.87112677818539	0.885343286529875	0.751510458736801	0.87433866109093	0.818600749542531	0.757010046169591	0.832962617684914	0.783277283295096	0.777679222306543	0.754411750628296	0.763169684229286	0.851123747917768	0.758968473577143	0.777408511032634	0.835210271181064	0.810264524193898	0.802896147981315	0.674328552081888	0.83076117825399	0.863337763924863	0.848268911575072	0.844233938354457	0.801700123124025
Dog_Female_Duodenum	0.777622351765822	0.809273976974058	0.734184201941394	0.76611663842791	0.639627445295557	0.654635850262888	0.724881915728758	0.839794783076903	0.940520912079755	0.786300303259218	1	0.793840058915921	0.628091851117681	0.874570647102073	0.728338468468863	0.759155798064301	0.624495556200115	0.943939886338071	0.822161312645656	0.982392632372376	0.803389357235139	0.789613956422207	0.661311081805248	0.772676497366906	0.840843288682623	0.835014313755593	0.825392315075363	0.797100623628662	0.74048657909125	0.819174465583019	0.806716052432752	0.75501513460375	0.810144634993769	0.972644633151131	0.747968243217297	0.748403756201194	0.737893239427367	0.827824030883925	0.756904669954294	0.831738591814302	0.871022035246604	0.79956076487712	0.795684118466515	0.647277169495042	0.804240303519215	0.771429565890597	0.840328032659958	0.833365650672768	0.773701047936225
Dog_Female_Femoral Vein	0.832237679426236	0.955087727489083	0.67565669983818	0.733224940723805	0.68295229816604	0.705240617728202	0.806386515069541	0.906541377604928	0.796613836461235	0.791560412302787	0.793840058915921	1	0.683707738665077	0.82284965331003	0.805735607449257	0.829933857018708	0.676520791012054	0.779320053074883	0.937610757009219	0.767547064431427	0.781934951192106	0.941899184558167	0.707747435146082	0.726440188355454	0.870720482826543	0.831030203193345	0.89152545823123	0.818317907554371	0.842530893205582	0.804217503059315	0.875220760647339	0.716218211850457	0.863272742397763	0.762606578012896	0.785642272136526	0.873887452798021	0.812379654298271	0.824058692685417	0.892485429808054	0.847708119936545	0.847572943898097	0.957252630246124	0.962590356097329	0.691482708434026	0.844885686377483	0.78768932289958	0.928296768418657	0.896574149570749	0.882767631339822
Dog_Female_Frontal Lobe	0.786755435048172	0.720670396159732	0.548892949843215	0.573421106151019	0.958624361574869	0.926431117896467	0.903705921951964	0.736726200170999	0.650497878359027	0.661978771254191	0.628091851117681	0.683707738665077	1	0.6824665916786	0.873082336559637	0.710390769891162	0.977446725276974	0.636601401941566	0.724145518466693	0.623440476324568	0.677823425699561	0.721668019688743	0.730292766139566	0.597387665698654	0.686344758212626	0.666124640600018	0.69224783021332	0.650986262795419	0.687098034840733	0.655823997482968	0.753727869302503	0.665372018347067	0.745964764537076	0.623820742488292	0.848280941800163	0.675789978590805	0.822326139270546	0.704118236679185	0.689656719838972	0.667608946865923	0.704061316143181	0.699781703370324	0.694334400491292	0.952523934276244	0.750030330461554	0.652948527245884	0.73454343114182	0.736427857109356	0.771114139610666
Dog_Female_Gallbladder	0.834992267758512	0.85048599137911	0.700593851560543	0.742418514795795	0.692669072153586	0.707995328750341	0.780653644848366	0.895793176424121	0.893757923468411	0.815709126840479	0.874570647102073	0.82284965331003	0.6824665916786	1	0.771116309613718	0.80139235660164	0.685795954124564	0.867329917456132	0.868213077402069	0.871687815068434	0.856708173632238	0.832817951918431	0.726322685926703	0.855516960470864	0.877094925198639	0.826635780632356	0.864714976102811	0.823934764129659	0.785954368012101	0.862711830692313	0.867734114025221	0.833353281206529	0.865155251906384	0.869072813315768	0.801691072555721	0.777172537693078	0.78442523461088	0.88844068771941	0.791313319011848	0.830500602758437	0.910442364275092	0.829626623775901	0.826660564830566	0.702645919762879	0.858648808463698	0.804521831668055	0.885482691872563	0.892907038489314	0.815794957689174
Dog_Female_Ganglia, Spinal	0.838084041229749	0.825642089619472	0.618341109437063	0.666884216957426	0.859351850888104	0.86276416078776	0.917438339045403	0.828916588231011	0.742105173328129	0.741342426542094	0.728338468468863	0.805735607449257	0.873082336559637	0.771116309613718	1	0.77670315725543	0.869204836342421	0.727306491312084	0.832988750561209	0.712676023277997	0.743381641854136	0.828578146736101	0.741662407367372	0.662097345708595	0.784720497093246	0.758180145045302	0.79965460128943	0.745087240859269	0.765587890253248	0.74807494285225	0.829214407440029	0.701983810890747	0.820507382654193	0.712555587458886	0.860798781088918	0.767282884771815	0.860320368252516	0.780304205610715	0.795966030257615	0.76804252904937	0.792074363928199	0.817939177146523	0.818074277261236	0.882663375057913	0.818402076913274	0.733123044396305	0.836334566591434	0.818066498817237	0.851693916153669
Dog_Female_Heart	0.828210246398216	0.865618797700176	0.664570561584719	0.70803116232167	0.716709309111028	0.734582246404675	0.778520720123036	0.845447799151927	0.774821329190595	0.760200843135815	0.759155798064301	0.829933857018708	0.710390769891162	0.80139235660164	0.77670315725543	1	0.705474411917434	0.75709663244918	0.873161544236765	0.754996742078517	0.798510208492095	0.880217938884049	0.75777645569747	0.744442866205524	0.821192514927552	0.795677103732463	0.821358715447375	0.818581151877594	0.916715200333394	0.807090607675726	0.84714639873823	0.779835128792934	0.834049637060739	0.752270250330744	0.782965475709548	0.901593273797109	0.784889536940656	0.82717709303262	0.897468961181206	0.798130442216369	0.839386699405807	0.851147328933597	0.855122030757963	0.726269268791432	0.826063624636766	0.82501995570079	0.855189130433632	0.84610088057664	0.809199421492089
Dog_Female_Hippocampus	0.782487270924863	0.713011562432138	0.543675782233203	0.575460266717804	0.959577736661852	0.931656368926217	0.906548520139404	0.736313089551406	0.647227014335286	0.657267451749578	0.624495556200115	0.676520791012054	0.977446725276974	0.685795954124564	0.869204836342421	0.705474411917434	1	0.631000995968207	0.718038816581568	0.619036422767635	0.671568216676938	0.716798842191849	0.729298941440356	0.59978268587385	0.680665072469192	0.659010994554768	0.692224024832719	0.648163927666841	0.685150910633181	0.661727396230983	0.753245106386767	0.675472908183972	0.740886000967929	0.620569014060252	0.840018751134632	0.669055162497649	0.812243600418281	0.700885373419423	0.683927718641068	0.670050292854718	0.701452726406133	0.693097643587665	0.688275875450267	0.955181033255266	0.744367847989783	0.648817477259512	0.728278116478226	0.734505606735583	0.761730783958521
Dog_Female_Ileum	0.79349575353885	0.800212518750736	0.800297878066129	0.819941987367964	0.650773512781227	0.663859455278152	0.728479106846481	0.845223241056742	0.953785014075784	0.79168398380832	0.943939886338071	0.779320053074883	0.636601401941566	0.867329917456132	0.727306491312084	0.75709663244918	0.631000995968207	1	0.824679790740089	0.953585933053557	0.789954573628742	0.78058653324206	0.680381312634077	0.759514639258248	0.85300961949157	0.905703363734188	0.839619312837986	0.804015640521554	0.745882444570208	0.836219914507847	0.819020388829192	0.771458137233411	0.81261934312331	0.978937098220106	0.75551152582144	0.738645811286046	0.732718222529848	0.841752593673525	0.74372955512587	0.872420286771859	0.865124736436266	0.796528029581276	0.79047712921803	0.65472531944906	0.80634397530792	0.780718225749178	0.835718257717758	0.83932571703667	0.756786013530657
Dog_Female_Intra-Abdominal Fat	0.876888346759329	0.968582951936398	0.704709669021554	0.763974007236753	0.729391460400424	0.744030649130144	0.83366861264319	0.92930596194372	0.838595582021323	0.813050754090025	0.822161312645656	0.937610757009219	0.724145518466693	0.868213077402069	0.832988750561209	0.873161544236765	0.718038816581568	0.824679790740089	1	0.812409693103249	0.837299464756268	0.947672962164407	0.757306613925337	0.788777283055504	0.898327303940943	0.881428792069058	0.920703889868174	0.84490213698339	0.877163508547306	0.84377590568845	0.910168085071684	0.79954258362498	0.896815141072513	0.811945599817053	0.822592236046191	0.882630934762257	0.831228210667731	0.876463099271288	0.912272331514811	0.870476033260974	0.892254431895332	0.932797014501291	0.94148726147869	0.73764488543145	0.879746062381337	0.827820151127319	0.942433099773988	0.923496049402159	0.873861192018248
Dog_Female_Jejunum	0.778598945126669	0.790746235193415	0.739675521913604	0.770400023972205	0.636279545911476	0.650949022094892	0.70975398813692	0.830940222727296	0.949760221768415	0.788128209686777	0.982392632372376	0.767547064431427	0.623440476324568	0.871687815068434	0.712676023277997	0.754996742078517	0.619036422767635	0.953585933053557	0.812409693103249	1	0.804152066422671	0.769774869640181	0.671900305915058	0.777812186605995	0.830568942731008	0.833948535989087	0.824058266724188	0.797672552028975	0.737425064854383	0.81866540244441	0.802756177995824	0.776622780541906	0.804328187412664	0.987475164023981	0.743429826366199	0.735663995079994	0.721101026056159	0.832643221085706	0.741003740112351	0.818603323587056	0.86771585809106	0.779247832504254	0.773887828538904	0.641756172121179	0.801198028959049	0.776254984073577	0.824214439654983	0.826883892795405	0.748352592304847
Dog_Female_Kidney	0.822321722413647	0.817662949681057	0.650447894645148	0.692837197917771	0.687894870214713	0.699585922421796	0.762901045061098	0.847751314046558	0.814649241801241	0.781150697195879	0.803389357235139	0.781934951192106	0.677823425699561	0.856708173632238	0.743381641854136	0.798510208492095	0.671568216676938	0.789954573628742	0.837299464756268	0.804152066422671	1	0.802085533833159	0.727142122182976	0.819233549582083	0.826107896486726	0.774109594582457	0.816737230510205	0.771946438381676	0.770722275783288	0.790805567415748	0.84054109923777	0.800305308105026	0.853280886163013	0.795237906172286	0.795968733749895	0.768545159330068	0.77722569880789	0.842224912742537	0.778448236818587	0.778029627115618	0.846976066093977	0.794415511778356	0.790656960495451	0.697449461521918	0.847349809596899	0.761918417923889	0.833513365198223	0.856998835026505	0.802096217222811
Dog_Female_Lacrimal Apparatus	0.849801758730669	0.949881576177464	0.662509680443946	0.728172224523918	0.721914741406509	0.742079315687648	0.833911480477779	0.909978123169312	0.79875289843866	0.795208410097159	0.789613956422207	0.941899184558167	0.721668019688743	0.832817951918431	0.828578146736101	0.880217938884049	0.716798842191849	0.78058653324206	0.947672962164407	0.769774869640181	0.802085533833159	1	0.735233934792182	0.740370097437463	0.870884896165502	0.833601721657855	0.899653433783085	0.857550799794086	0.903933334683034	0.843524894749783	0.888698762750412	0.748000727563185	0.879977103918835	0.766080001290346	0.817883960292101	0.915722493590024	0.835489194538386	0.846975884087672	0.939267589870299	0.8387074421372	0.863951145324294	0.950051802562126	0.961622217016588	0.732482695015683	0.858994883608553	0.841210356127242	0.930319608971107	0.903484691781209	0.885728907797161
Dog_Female_Lens, Crystalline	0.780865981263043	0.747591020721298	0.638413283976746	0.654562760157112	0.734087905949471	0.750730230357043	0.751844025517616	0.766149769329067	0.693005986232596	0.743256032794522	0.661311081805248	0.707747435146082	0.730292766139566	0.726322685926703	0.741662407367372	0.75777645569747	0.729298941440356	0.680381312634077	0.757306613925337	0.671900305915058	0.727142122182976	0.735233934792182	1	0.681880455051159	0.7205215012178	0.713935798189634	0.743316544752924	0.710087007245224	0.748321333273963	0.719367290508251	0.776473055941744	0.763473090493747	0.768908343056716	0.67259212696403	0.768792451277915	0.726766990212461	0.767573021502781	0.768673734514348	0.724132927323862	0.701888591482471	0.744662298615179	0.72846675933341	0.718835331842988	0.744986032455003	0.772023159426717	0.71739279744241	0.749974588600449	0.773623579762924	0.753334373434052
Dog_Female_Liver	0.765940432958302	0.758845240304618	0.679693652854279	0.706563321631375	0.610229788076161	0.631111637573817	0.675979893853976	0.769388497345257	0.76746520544825	0.717749747311551	0.772676497366906	0.726440188355454	0.597387665698654	0.855516960470864	0.662097345708595	0.744442866205524	0.59978268587385	0.759514639258248	0.788777283055504	0.777812186605995	0.819233549582083	0.740370097437463	0.681880455051159	1	0.767509821106659	0.768416846105126	0.764566965764498	0.720697470272962	0.733715646052723	0.750190409580481	0.777256729609711	0.787416620784111	0.766999355718288	0.77466877991295	0.70057987547552	0.72720000379262	0.68138865105464	0.788921218676245	0.730202103571938	0.761796592711814	0.788405539493015	0.738867654270235	0.733760331129415	0.622207750269274	0.766058770441215	0.711896774078889	0.757769518864273	0.77754489761638	0.71321892084201
Dog_Female_Lung	0.840275978015333	0.88685251048618	0.733299256594979	0.775807182157832	0.700288047123609	0.708611957624473	0.797950339978107	0.915411717081284	0.86299128727498	0.82597142491929	0.840843288682623	0.870720482826543	0.686344758212626	0.877094925198639	0.784720497093246	0.821192514927552	0.680665072469192	0.85300961949157	0.898327303940943	0.830568942731008	0.826107896486726	0.870884896165502	0.7205215012178	0.767509821106659	1	0.868497131153175	0.890834326422524	0.838679884079542	0.806637163990841	0.862063198248347	0.884161559353791	0.79016028202537	0.886441214750337	0.83777478375912	0.819796412927833	0.801997198684991	0.803972740452221	0.875630551774963	0.816449754548047	0.878419927738296	0.897568044672019	0.880139451624526	0.878581889067943	0.70399831296532	0.875068019095187	0.815264627649799	0.916321710499631	0.911918143827035	0.845022321423602
Dog_Female_Lymph Nodes	0.835375476520483	0.849382058287095	0.86306380103004	0.874916854733458	0.683652782761394	0.697072910556222	0.760152946518775	0.853926105439053	0.851644685794173	0.779801990909783	0.835014313755593	0.831030203193345	0.666124640600018	0.826635780632356	0.758180145045302	0.795677103732463	0.659010994554768	0.905703363734188	0.881428792069058	0.833948535989087	0.774109594582457	0.833601721657855	0.713935798189634	0.768416846105126	0.868497131153175	1	0.863161260350779	0.798144395017524	0.797005977310811	0.823516373055157	0.848616860241797	0.773082074594413	0.836702770687201	0.872521613181295	0.773060158501978	0.789984814519092	0.757954300155579	0.845946948488774	0.797441101331398	0.936749310733763	0.841346815583243	0.846839344028156	0.845071628721126	0.684539891695577	0.826266696524904	0.776726958706882	0.85297305251503	0.851977969339024	0.785995853196958
Dog_Female_Mammary Glands, Animal	0.850773376969026	0.906807752573265	0.708529462517669	0.773800714681446	0.697521605004021	0.718211262902972	0.802698663755478	0.931603519970244	0.853648851587498	0.87112677818539	0.825392315075363	0.89152545823123	0.69224783021332	0.864714976102811	0.79965460128943	0.821358715447375	0.692224024832719	0.839619312837986	0.920703889868174	0.824058266724188	0.816737230510205	0.899653433783085	0.743316544752924	0.764566965764498	0.890834326422524	0.863161260350779	1	0.900391066332251	0.829700156221262	0.895918284477946	0.898312689135591	0.799224167771643	0.886755548661806	0.826946626327771	0.808222105051772	0.83073430345146	0.80496813586644	0.897062243807256	0.848519811493451	0.853219678217533	0.885113930204075	0.90546301392573	0.908659109336462	0.706163076591297	0.869772506469647	0.883496892272742	0.926792254734978	0.922012460629485	0.848425548683726
Dog_Female_Mouth Mucosa	0.785131525546176	0.835992456268416	0.687574252051525	0.729343034602673	0.656939936563427	0.678400281540894	0.746635239487468	0.867063143060492	0.828452411106953	0.885343286529875	0.797100623628662	0.818317907554371	0.650986262795419	0.823934764129659	0.745087240859269	0.818581151877594	0.648163927666841	0.804015640521554	0.84490213698339	0.797672552028975	0.771946438381676	0.857550799794086	0.710087007245224	0.720697470272962	0.838679884079542	0.798144395017524	0.900391066332251	1	0.848573635335597	0.932743347686461	0.824985073094221	0.757836398847405	0.835464573823428	0.795298890581594	0.759131467436987	0.842931440308821	0.75145229352033	0.864458112565571	0.848925007560126	0.794145670283297	0.851356241216904	0.852740616554599	0.861331489500975	0.664318099417907	0.824286109915355	0.973840268419788	0.872162271673051	0.853678347572731	0.788958703910773
Dog_Female_Muscle, Skeletal	0.814239311106597	0.866187258643358	0.665242487253798	0.711773241975031	0.692219475394074	0.717424411771696	0.766648370108841	0.840525181215439	0.758889166400688	0.751510458736801	0.74048657909125	0.842530893205582	0.687098034840733	0.785954368012101	0.765587890253248	0.916715200333394	0.685150910633181	0.745882444570208	0.877163508547306	0.737425064854383	0.770722275783288	0.903933334683034	0.748321333273963	0.733715646052723	0.806637163990841	0.797005977310811	0.829700156221262	0.848573635335597	1	0.825804510556455	0.833845901412168	0.771533321383496	0.824300135231327	0.736672781154295	0.760283770978136	0.972956293144417	0.7625872410985	0.82217742176548	0.957172618236199	0.791675956006958	0.824709066818723	0.882882039088465	0.893024064716715	0.701623886039519	0.810918582337271	0.855312748930715	0.8503689502227	0.838918857418287	0.793297713950547
Dog_Female_Olfactory Mucosa	0.797979655272904	0.827502676705846	0.714368307636081	0.75722331824023	0.664017150932062	0.685191309592555	0.752780907984648	0.883354718968485	0.859135608461811	0.87433866109093	0.819174465583019	0.804217503059315	0.655823997482968	0.862711830692313	0.74807494285225	0.807090607675726	0.661727396230983	0.836219914507847	0.84377590568845	0.81866540244441	0.790805567415748	0.843524894749783	0.719367290508251	0.750190409580481	0.862063198248347	0.823516373055157	0.895918284477946	0.932743347686461	0.825804510556455	1	0.837666694282071	0.800109480070835	0.847267392344292	0.825405332357085	0.774004024986309	0.811649919590606	0.755161555682497	0.910857490843048	0.819589809186255	0.820943637471241	0.877715024755383	0.840861891683328	0.842582818997447	0.673675206327254	0.835887915434577	0.912305126594471	0.871246608849486	0.867477003600513	0.788664934139439
Dog_Female_Ovary	0.91687873463958	0.901009581702532	0.692762511028337	0.750287203911419	0.758192073944176	0.77190118450982	0.841547499915269	0.926562578968424	0.831563902573519	0.818600749542531	0.806716052432752	0.875220760647339	0.753727869302503	0.867734114025221	0.829214407440029	0.84714639873823	0.753245106386767	0.819020388829192	0.910168085071684	0.802756177995824	0.84054109923777	0.888698762750412	0.776473055941744	0.777256729609711	0.884161559353791	0.848616860241797	0.898312689135591	0.824985073094221	0.833845901412168	0.837666694282071	1	0.818027300917765	0.891841057183593	0.805974339672761	0.856838439878136	0.824112448074437	0.843374189485832	0.866933101349804	0.837785228666027	0.855708589798865	0.879721411780589	0.884158508261987	0.880215703057784	0.766635102436515	0.880926948906757	0.811956115401785	0.916208344379572	0.927907642811259	0.870716283855548
Dog_Female_Pancreas	0.813485987578369	0.766304549992533	0.682142491147682	0.707845203689995	0.67824683646992	0.701637492844656	0.710217063471396	0.820419895592246	0.794219487256804	0.757010046169591	0.75501513460375	0.716218211850457	0.665372018347067	0.833353281206529	0.701983810890747	0.779835128792934	0.675472908183972	0.771458137233411	0.79954258362498	0.776622780541906	0.800305308105026	0.748000727563185	0.763473090493747	0.787416620784111	0.79016028202537	0.773082074594413	0.799224167771643	0.757836398847405	0.771533321383496	0.800109480070835	0.818027300917765	1	0.815405795735977	0.77780367213196	0.770702090222583	0.733896663791418	0.714039677002706	0.862789409865437	0.732231212312017	0.754786902102447	0.84899129947531	0.742725078192461	0.731448111724763	0.684652577449491	0.818948223618176	0.760265212147895	0.790154011212483	0.8272565786175	0.718172763914667
Dog_Female_Parathyroid Glands	0.87127910028374	0.88669293147666	0.692407601031356	0.738354030676918	0.75222496931258	0.770244583329736	0.830325029566808	0.909412567112923	0.836322408087746	0.832962617684914	0.810144634993769	0.863272742397763	0.745964764537076	0.865155251906384	0.820507382654193	0.834049637060739	0.740886000967929	0.81261934312331	0.896815141072513	0.804328187412664	0.853280886163013	0.879977103918835	0.768908343056716	0.766999355718288	0.886441214750337	0.836702770687201	0.886755548661806	0.835464573823428	0.824300135231327	0.847267392344292	0.891841057183593	0.815405795735977	1	0.801732651336125	0.87349080659468	0.825381526379106	0.840481588077997	0.893906672683021	0.839196163642029	0.832143881979394	0.889307764200133	0.871844596832799	0.870972806924989	0.760601629658619	0.974851798675409	0.821838305152394	0.903289059229128	0.912880253354623	0.862310171395676
Dog_Female_Peyers Patches	0.781819105773323	0.786051912701249	0.774368228439808	0.79818935141432	0.638194179358507	0.652336449909922	0.711471980471752	0.831323086255282	0.949667527519297	0.783277283295096	0.972644633151131	0.762606578012896	0.623820742488292	0.869072813315768	0.712555587458886	0.752270250330744	0.620569014060252	0.978937098220106	0.811945599817053	0.987475164023981	0.795237906172286	0.766080001290346	0.67259212696403	0.77466877991295	0.83777478375912	0.872521613181295	0.826946626327771	0.795298890581594	0.736672781154295	0.825405332357085	0.805974339672761	0.77780367213196	0.801732651336125	1	0.742598062611308	0.72964929433679	0.718822231100268	0.83487015684658	0.734186498933937	0.84625868678468	0.86290813826169	0.778249238860669	0.772210782937452	0.643247994880929	0.797637931318476	0.77381419470122	0.821172048199738	0.826383076855206	0.743152256900766
Dog_Female_Pituitary Gland	0.876836663922346	0.816585125141389	0.644907896480602	0.673167380202314	0.854200194344169	0.849947332537265	0.879399434442454	0.851970625067165	0.774769673337227	0.777679222306543	0.747968243217297	0.785642272136526	0.848280941800163	0.801691072555721	0.860798781088918	0.782965475709548	0.840018751134632	0.75551152582144	0.822592236046191	0.743429826366199	0.795968733749895	0.817883960292101	0.768792451277915	0.70057987547552	0.819796412927833	0.773060158501978	0.808222105051772	0.759131467436987	0.760283770978136	0.774004024986309	0.856838439878136	0.770702090222583	0.87349080659468	0.742598062611308	1	0.75326851616672	0.875892867877522	0.82777712458744	0.765141889710112	0.774121359850642	0.825727070044424	0.80494761969857	0.795250050449888	0.853681886498059	0.875514240272785	0.754038228855462	0.846717454458731	0.858768025449417	0.850853495187747
Dog_Female_Quadriceps Muscle	0.802805855488125	0.879762828236314	0.668964562054504	0.71134659030859	0.679352093122447	0.702021317100739	0.766543642337076	0.833859554932351	0.754109692590912	0.754411750628296	0.748403756201194	0.873887452798021	0.675789978590805	0.777172537693078	0.767282884771815	0.901593273797109	0.669055162497649	0.738645811286046	0.882630934762257	0.735663995079994	0.768545159330068	0.915722493590024	0.726766990212461	0.72720000379262	0.801997198684991	0.789984814519092	0.83073430345146	0.842931440308821	0.972956293144417	0.811649919590606	0.824112448074437	0.733896663791418	0.825381526379106	0.72964929433679	0.75326851616672	1	0.765559673347264	0.809558957202691	0.98010275831659	0.788401737433555	0.816002662341536	0.90261077758665	0.912966990757612	0.689406019189129	0.809622098372604	0.845349409518473	0.851306150423709	0.832084744306982	0.81344349713246
Dog_Female_Retina	0.844049059730438	0.83629870498315	0.612044823948923	0.655792897409452	0.817663713627626	0.831885992442295	0.881221078624119	0.844440064107615	0.750153948916716	0.763169684229286	0.737893239427367	0.812379654298271	0.822326139270546	0.78442523461088	0.860320368252516	0.784889536940656	0.812243600418281	0.732718222529848	0.831228210667731	0.721101026056159	0.77722569880789	0.835489194538386	0.767573021502781	0.68138865105464	0.803972740452221	0.757954300155579	0.80496813586644	0.75145229352033	0.7625872410985	0.755161555682497	0.843374189485832	0.714039677002706	0.840481588077997	0.718822231100268	0.875892867877522	0.765559673347264	1	0.792945221432795	0.784348337126182	0.773415714465708	0.806975788613652	0.821596904364149	0.817856230740273	0.832123522893198	0.83750029115821	0.737414096133378	0.848835193552194	0.842731278580497	0.918213655529868
Dog_Female_Salivary Glands	0.84603688009675	0.857406154899891	0.728745637387581	0.760942433859342	0.712715141044311	0.734006564473492	0.785596267634068	0.902659494330668	0.867998270397752	0.851123747917768	0.827824030883925	0.824058692685417	0.704118236679185	0.88844068771941	0.780304205610715	0.82717709303262	0.700885373419423	0.841752593673525	0.876463099271288	0.832643221085706	0.842224912742537	0.846975884087672	0.768673734514348	0.788921218676245	0.875630551774963	0.845946948488774	0.897062243807256	0.864458112565571	0.82217742176548	0.910857490843048	0.866933101349804	0.862789409865437	0.893906672683021	0.83487015684658	0.82777712458744	0.809558957202691	0.792945221432795	1	0.816038109821949	0.831045434688247	0.910974436269015	0.844179651830186	0.837815992903227	0.722693525107671	0.888788316170954	0.85490154116186	0.887227696692314	0.90136835123584	0.821206400484915
Dog_Female_Sciatic Nerve	0.811949905588494	0.903692689583124	0.656250744791215	0.707349031798178	0.693890483808144	0.712705851211357	0.792295958297385	0.852096408893568	0.762084893703885	0.758968473577143	0.756904669954294	0.892485429808054	0.689656719838972	0.791313319011848	0.795966030257615	0.897468961181206	0.683927718641068	0.74372955512587	0.912272331514811	0.741003740112351	0.778448236818587	0.939267589870299	0.724132927323862	0.730202103571938	0.816449754548047	0.797441101331398	0.848519811493451	0.848925007560126	0.957172618236199	0.819589809186255	0.837785228666027	0.732231212312017	0.839196163642029	0.734186498933937	0.765141889710112	0.98010275831659	0.784348337126182	0.816038109821949	1	0.797170021417108	0.82746892563721	0.914023831475035	0.931807127418286	0.703815262563124	0.81915037690424	0.848411514710064	0.871114525275843	0.8467721676033	0.834046050588837
Dog_Female_Spleen	0.832804940611386	0.854553244135274	0.838163367625548	0.874583031525152	0.68401772280497	0.700494990972481	0.77041481714287	0.862710790700523	0.840749730957502	0.777408511032634	0.831738591814302	0.847708119936545	0.667608946865923	0.830500602758437	0.76804252904937	0.798130442216369	0.670050292854718	0.872420286771859	0.870476033260974	0.818603323587056	0.778029627115618	0.8387074421372	0.701888591482471	0.761796592711814	0.878419927738296	0.936749310733763	0.853219678217533	0.794145670283297	0.791675956006958	0.820943637471241	0.855708589798865	0.754786902102447	0.832143881979394	0.84625868678468	0.774121359850642	0.788401737433555	0.773415714465708	0.831045434688247	0.797170021417108	1	0.842764126101983	0.85748832682591	0.85443058632846	0.688052323571359	0.822888576003729	0.764143949968311	0.864149336635123	0.857457869489366	0.811837674486542
Dog_Female_Stomach	0.845953630912763	0.878045561609684	0.707864455285639	0.75128859585091	0.708862832912857	0.730349201200638	0.796783013256482	0.914577421641323	0.901187238314094	0.835210271181064	0.871022035246604	0.847572943898097	0.704061316143181	0.910442364275092	0.792074363928199	0.839386699405807	0.701452726406133	0.865124736436266	0.892254431895332	0.86771585809106	0.846976066093977	0.863951145324294	0.744662298615179	0.788405539493015	0.897568044672019	0.841346815583243	0.885113930204075	0.851356241216904	0.824709066818723	0.877715024755383	0.879721411780589	0.84899129947531	0.889307764200133	0.86290813826169	0.825727070044424	0.816002662341536	0.806975788613652	0.910974436269015	0.82746892563721	0.842764126101983	1	0.858208410294714	0.855629626898854	0.721051476177889	0.881727814896505	0.835776385136759	0.913536705658367	0.911923120858441	0.836099914376429
Dog_Female_Synovial Membrane	0.845880106028925	0.940016424995591	0.700321937544881	0.756951408265347	0.702624350147897	0.723734868972859	0.821547554248544	0.909671978984956	0.807283873195871	0.810264524193898	0.79956076487712	0.957252630246124	0.699781703370324	0.829626623775901	0.817939177146523	0.851147328933597	0.693097643587665	0.796528029581276	0.932797014501291	0.779247832504254	0.794415511778356	0.950051802562126	0.72846675933341	0.738867654270235	0.880139451624526	0.846839344028156	0.90546301392573	0.852740616554599	0.882882039088465	0.840861891683328	0.884158508261987	0.742725078192461	0.871844596832799	0.778249238860669	0.80494761969857	0.90261077758665	0.821596904364149	0.844179651830186	0.914023831475035	0.85748832682591	0.858208410294714	1	0.98088091234099	0.711045666266664	0.854340006748133	0.826061670621474	0.925645304183597	0.899796256496364	0.882432224320072
Dog_Female_Tendons	0.839376048083339	0.945169397145094	0.687207779942647	0.747139645097572	0.6963536507975	0.717612352570322	0.819355033711353	0.91018010563251	0.802977454978526	0.802896147981315	0.795684118466515	0.962590356097329	0.694334400491292	0.826660564830566	0.818074277261236	0.855122030757963	0.688275875450267	0.79047712921803	0.94148726147869	0.773887828538904	0.790656960495451	0.961622217016588	0.718835331842988	0.733760331129415	0.878581889067943	0.845071628721126	0.908659109336462	0.861331489500975	0.893024064716715	0.842582818997447	0.880215703057784	0.731448111724763	0.870972806924989	0.772210782937452	0.795250050449888	0.912966990757612	0.817856230740273	0.837815992903227	0.931807127418286	0.85443058632846	0.855629626898854	0.98088091234099	1	0.705122163625751	0.851009356390523	0.832799359988598	0.92977205932723	0.899451647182316	0.881247346282041
Dog_Female_Thalamus	0.800455639649073	0.730137700601979	0.572062358470335	0.59650460480851	0.950710681983697	0.935544393229368	0.932355693131283	0.747165990406984	0.66639271266443	0.674328552081888	0.647277169495042	0.691482708434026	0.952523934276244	0.702645919762879	0.882663375057913	0.726269268791432	0.955181033255266	0.65472531944906	0.73764488543145	0.641756172121179	0.697449461521918	0.732482695015683	0.744986032455003	0.622207750269274	0.70399831296532	0.684539891695577	0.706163076591297	0.664318099417907	0.701623886039519	0.673675206327254	0.766635102436515	0.684652577449491	0.760601629658619	0.643247994880929	0.853681886498059	0.689406019189129	0.832123522893198	0.722693525107671	0.703815262563124	0.688052323571359	0.721051476177889	0.711045666266664	0.705122163625751	1	0.764628672784927	0.667728079667323	0.744494904978712	0.747403894242811	0.78213733209932
Dog_Female_Thyroid Gland	0.868108588481184	0.870175049732854	0.692818801346682	0.732555780003227	0.755551122448457	0.774526339153539	0.827004480936971	0.896934490589028	0.831274093527369	0.83076117825399	0.804240303519215	0.844885686377483	0.750030330461554	0.858648808463698	0.818402076913274	0.826063624636766	0.744367847989783	0.80634397530792	0.879746062381337	0.801198028959049	0.847349809596899	0.858994883608553	0.772023159426717	0.766058770441215	0.875068019095187	0.826266696524904	0.869772506469647	0.824286109915355	0.810918582337271	0.835887915434577	0.880926948906757	0.818948223618176	0.974851798675409	0.797637931318476	0.875514240272785	0.809622098372604	0.83750029115821	0.888788316170954	0.81915037690424	0.822888576003729	0.881727814896505	0.854340006748133	0.851009356390523	0.764628672784927	1	0.810879633111251	0.888713680388976	0.900812987482064	0.85539582046598
Dog_Female_Tongue	0.776608986097581	0.815947281666464	0.669270515259946	0.708443134758283	0.660367361155572	0.678243557294141	0.736821883962591	0.84500169852433	0.805932695053314	0.863337763924863	0.771429565890597	0.78768932289958	0.652948527245884	0.804521831668055	0.733123044396305	0.82501995570079	0.648817477259512	0.780718225749178	0.827820151127319	0.776254984073577	0.761918417923889	0.841210356127242	0.71739279744241	0.711896774078889	0.815264627649799	0.776726958706882	0.883496892272742	0.973840268419788	0.855312748930715	0.912305126594471	0.811956115401785	0.760265212147895	0.821838305152394	0.77381419470122	0.754038228855462	0.845349409518473	0.737414096133378	0.85490154116186	0.848411514710064	0.764143949968311	0.835776385136759	0.826061670621474	0.832799359988598	0.667728079667323	0.810879633111251	1	0.848096077117376	0.835448922696739	0.765239417706175
Dog_Female_Urinary Bladder	0.872353480976649	0.944275187412426	0.683986660048434	0.741533314038362	0.73637058256424	0.754343423750767	0.84233668828284	0.960739059615856	0.862958669691284	0.848268911575072	0.840328032659958	0.928296768418657	0.73454343114182	0.885482691872563	0.836334566591434	0.855189130433632	0.728278116478226	0.835718257717758	0.942433099773988	0.824214439654983	0.833513365198223	0.930319608971107	0.749974588600449	0.757769518864273	0.916321710499631	0.85297305251503	0.926792254734978	0.872162271673051	0.8503689502227	0.871246608849486	0.916208344379572	0.790154011212483	0.903289059229128	0.821172048199738	0.846717454458731	0.851306150423709	0.848835193552194	0.887227696692314	0.871114525275843	0.864149336635123	0.913536705658367	0.925645304183597	0.92977205932723	0.744494904978712	0.888713680388976	0.848096077117376	1	0.948466775732043	0.893165121443975
Dog_Female_Uterus	0.880265411178892	0.920600241618544	0.694348450805455	0.747833789102673	0.743233389717904	0.758801566458065	0.830566236698117	0.983354029647784	0.863939810453681	0.844233938354457	0.833365650672768	0.896574149570749	0.736427857109356	0.892907038489314	0.818066498817237	0.84610088057664	0.734505606735583	0.83932571703667	0.923496049402159	0.826883892795405	0.856998835026505	0.903484691781209	0.773623579762924	0.77754489761638	0.911918143827035	0.851977969339024	0.922012460629485	0.853678347572731	0.838918857418287	0.867477003600513	0.927907642811259	0.8272565786175	0.912880253354623	0.826383076855206	0.858768025449417	0.832084744306982	0.842731278580497	0.90136835123584	0.8467721676033	0.857457869489366	0.911923120858441	0.899796256496364	0.899451647182316	0.747403894242811	0.900812987482064	0.835448922696739	0.948466775732043	1	0.878875542048266
Dog_Female_Uvea	0.846113734326345	0.887319028902071	0.641846705534698	0.69009424552077	0.768248416772964	0.779119215400591	0.865258676908737	0.880858291015192	0.777085687842873	0.801700123124025	0.773701047936225	0.882767631339822	0.771114139610666	0.815794957689174	0.851693916153669	0.809199421492089	0.761730783958521	0.756786013530657	0.873861192018248	0.748352592304847	0.802096217222811	0.885728907797161	0.753334373434052	0.71321892084201	0.845022321423602	0.785995853196958	0.848425548683726	0.788958703910773	0.793297713950547	0.788664934139439	0.870716283855548	0.718172763914667	0.862310171395676	0.743152256900766	0.850853495187747	0.81344349713246	0.918213655529868	0.821206400484915	0.834046050588837	0.811837674486542	0.836099914376429	0.882432224320072	0.881247346282041	0.78213733209932	0.85539582046598	0.765239417706175	0.893165121443975	0.878875542048266	1
Dog_Female_Vagina	0.843493669644668	0.88847545785679	0.70164824393163	0.752863835572243	0.699044662151112	0.718774045781102	0.794644122310887	0.961258110850652	0.876543876791674	0.873828531134571	0.840189315279548	0.871764025627036	0.693196360640982	0.890433297614966	0.791015807947361	0.814779621184207	0.697171979968523	0.846230108482381	0.8917404472103	0.832327694158006	0.816137942882554	0.87275731337022	0.73755070764515	0.753074204057318	0.901191940213431	0.836153205461497	0.921960738908268	0.891535929509869	0.812980897964113	0.919913793743951	0.888132108448193	0.804463490441173	0.880995999882667	0.833279585595412	0.811958432265377	0.803958842221338	0.798573436036679	0.901017736959368	0.817541648447911	0.848982348555675	0.905694616705295	0.879465847309194	0.877855020465811	0.705231278549415	0.869280622132492	0.863273849725395	0.940194812287566	0.937043157717267	0.838566527436931
Dog_Female_White Matter	0.794685741587668	0.738500729490252	0.575159695126379	0.601557356692274	0.962952100472998	0.933630985541082	0.932847584426354	0.753431053988685	0.671748921610122	0.681000709881361	0.654103974480819	0.705595713951325	0.977291624338364	0.70407045769021	0.882768498570638	0.722763878134387	0.974614992140531	0.658700101005724	0.741300162090959	0.645713644285944	0.692768781590426	0.739433969610713	0.739914577471976	0.615939089491323	0.706455241981711	0.687373002189262	0.711329219590197	0.668805827519087	0.699470990771618	0.675568938919073	0.766319722964779	0.674897785593867	0.761377372377009	0.646526669228096	0.850747831761134	0.693402879191076	0.830136387138651	0.720471029293406	0.7099391329795	0.695445032449443	0.721917089690406	0.721236053755797	0.716340481226236	0.967563320442317	0.764834569349759	0.668716545325183	0.751268170181787	0.751096789306173	0.787130079866901
Dog_Male_Adrenal Glands	0.979975296927272	0.844522649993828	0.696151572684894	0.730479900559448	0.796150417989841	0.802335428647422	0.839123993331	0.866492715649636	0.791415809529819	0.774014640576671	0.766148147070476	0.814576433868542	0.791224330400167	0.827080590432714	0.831474023363566	0.817866089667947	0.787794334018205	0.786731896784974	0.861851740393489	0.770970931369711	0.80686643787274	0.831589673996778	0.783055999095977	0.75697197346811	0.827176305064118	0.8249502677615	0.839259205794461	0.775828783184468	0.806701553801618	0.795186994444255	0.90132534041754	0.817912656799975	0.854985084064208	0.776029888274989	0.869236797763546	0.788808811290164	0.832795561503493	0.839901644106811	0.795668179645495	0.817682579756702	0.835444831990436	0.829535775546493	0.821272870149883	0.802377206580312	0.853773482539522	0.770303945347429	0.856476346084413	0.868608324229766	0.828518045207185
Dog_Male_Aorta	0.871235529532415	0.974137047492677	0.695792739062002	0.743856147230895	0.733290722054197	0.746041385242673	0.82523620450439	0.920077231385299	0.821936075309748	0.80302598994204	0.802805127213618	0.924186962363267	0.731132518234892	0.850658729345004	0.817545560897125	0.870420295322918	0.719499256315674	0.808516025123494	0.954907031872879	0.793835382882855	0.816140240070876	0.928410842881115	0.769772878019765	0.765988426162687	0.881362801734719	0.856914997423641	0.898103827990845	0.835082774849669	0.871268207813113	0.834597077591849	0.898676171547893	0.795688106082703	0.87874551628114	0.793919351460628	0.819693010236898	0.868901912086235	0.829464802283386	0.866942138227384	0.88665201920744	0.848696423072999	0.877411953777549	0.919958345488478	0.921390055245216	0.740284036644355	0.866141700738133	0.823021590235387	0.929713817963059	0.91655468888003	0.868069260106365
Dog_Male_Blood	0.709650660182014	0.680219289431583	0.979516241087244	0.914032858946369	0.591924864432839	0.60882955840197	0.630355958548222	0.703842080184856	0.751421039297203	0.696116527266681	0.733959787082212	0.668870097270334	0.568784088600965	0.70987136550285	0.629568426546629	0.674369133460057	0.564419163331268	0.8054278326176	0.711864279455874	0.743973329913091	0.657771082150359	0.666430997098834	0.65124055742101	0.68025733349883	0.741398988020593	0.864015151851165	0.717792635256136	0.696909593785942	0.676355380907171	0.726497970470281	0.705009145289742	0.703109999984474	0.698389244985272	0.779750065360863	0.656902563071384	0.666901627159008	0.622531521113796	0.740301718749921	0.656049604217205	0.838314386045851	0.718502645203843	0.697992774650309	0.686472940984109	0.590343918347353	0.698009662620136	0.681866178990131	0.692909334266389	0.705505562037626	0.639841083308924
Dog_Male_Bone Marrow	0.760665916000492	0.74528391030222	0.90359778694377	0.968546706237361	0.611823714001165	0.630125756148812	0.670903126602315	0.766697953272907	0.79957851913617	0.738596610074396	0.788078014583497	0.732741412905119	0.592248704091908	0.762268949927687	0.675510465437608	0.727507121272379	0.592687206616175	0.845782613844946	0.776972586761745	0.802192918646576	0.714859205041368	0.732472757295522	0.683119990119929	0.729726019342089	0.782400024725613	0.880754136333096	0.791838951692211	0.745255493295939	0.730408649000225	0.774281903122334	0.770821544836025	0.746205052041731	0.750665753086927	0.828698759644323	0.68845647935756	0.724257968420466	0.664903839019449	0.781406782737355	0.717743195848592	0.870964465372909	0.768974697855953	0.760170010683105	0.748481198202814	0.615049734915519	0.747057793319966	0.730244805317486	0.752168777031939	0.764397816652034	0.693723547532415
Dog_Male_Caudate Nucleus	0.792512428073587	0.715627710114973	0.574930222482348	0.594051061439427	0.992887305797283	0.915846703138314	0.897146154571537	0.735420317738269	0.656331635971133	0.666091691240802	0.633986389632151	0.674240743447789	0.95471055161032	0.688033602083106	0.854811872781612	0.715381032460899	0.956274020195495	0.647417274753536	0.724332535149159	0.63275429464758	0.684499730577453	0.715250385586169	0.737077284760764	0.61125006780974	0.692830594097552	0.681414856680821	0.691885334730479	0.654184163279695	0.691855342167974	0.661984437483715	0.75450640334838	0.683114017914782	0.747205297235641	0.635151499559121	0.848287402229873	0.676981105238845	0.81114175545072	0.711271981878865	0.689576533838947	0.678653411478291	0.705247163162956	0.695630361697327	0.688566803134023	0.949581972428489	0.751169002778745	0.658632319357147	0.729130391405409	0.737975465696443	0.76036810929023
Dog_Male_Cerebellum	0.796042209027301	0.733081548921747	0.581463374891303	0.600597047030532	0.962422413966426	0.929672518240801	0.924589854552076	0.748460195092446	0.66925388791508	0.680343926427348	0.648756491833403	0.695975432759903	0.976441534595306	0.698601264308087	0.876939408147644	0.721557368238977	0.967585306475771	0.658774374140029	0.73828948236265	0.644247681669298	0.69216541706775	0.732463594963007	0.745611542065563	0.614301404380361	0.702910861788025	0.689419472356731	0.705560342637002	0.666424791676596	0.697732490929907	0.670159832465446	0.763591616307265	0.680011070773084	0.75935296911436	0.645520957847849	0.853058360360012	0.688987127753793	0.827645580111391	0.721787614541677	0.703922221972737	0.689554137687081	0.719069906657411	0.715008600999284	0.709203224416407	0.964948885386716	0.764689548952916	0.668128888999977	0.746721518343882	0.748290216717729	0.780756017330089
Dog_Male_Cervical Cord	0.842659931705052	0.792842628409848	0.616726202167819	0.650887699490423	0.928572492205652	0.923348995070522	0.981530770516959	0.809714193572144	0.722236783977169	0.724575563846576	0.699250271686414	0.757597464106049	0.922598080318633	0.760850234632106	0.905050197499448	0.769157334634159	0.927502104387453	0.713443256946826	0.803324843863948	0.692916687641503	0.746628181974525	0.795382635061661	0.765574826383681	0.667823485521363	0.770109098285344	0.747168575808393	0.770868825789075	0.723996085798488	0.754748525694284	0.734614501334027	0.822021406776137	0.724088156296824	0.810053341451056	0.697443182511448	0.876334605107543	0.741587254728164	0.86180929768712	0.775296457897771	0.761492963238709	0.747351284145706	0.776515015348758	0.779384443496749	0.775088766753256	0.955628049570837	0.809857989670929	0.722477077073692	0.808353579452978	0.807295704928135	0.828317706219202
Dog_Male_Colon	0.809545928093738	0.819530700327945	0.744282577294876	0.779796818033645	0.66816351832132	0.685292707187486	0.741931440880349	0.870474098085233	0.987106453190549	0.822517552395056	0.930969171899721	0.79076394503509	0.658612516529459	0.895387862448096	0.743234650587734	0.782942116365353	0.657523145629846	0.944642128596441	0.839799836272321	0.946335448967256	0.819859769346061	0.796812671782706	0.717032384378424	0.777685314180836	0.853371677767801	0.843816933954126	0.857769752213165	0.832804600732108	0.771203157488284	0.864582584243478	0.837235572578657	0.819945331862575	0.837295525739224	0.943559320609875	0.774366928892378	0.763721885427623	0.746732445157712	0.875402471720613	0.769148892042392	0.829232305454972	0.900736840207787	0.804584528369487	0.799220713272043	0.675064838914327	0.834257147393355	0.815231672323228	0.85875295030392	0.865555958392092	0.773036517583539
Dog_Male_Duodenum	0.791322192013735	0.794375303011927	0.743913437078096	0.778426158875751	0.645441542631005	0.663607950504492	0.716542334490397	0.840403911410379	0.942177666465662	0.791664376578045	0.974403440422287	0.76530071691883	0.632674439690134	0.883691217605142	0.716850546662228	0.765108213122208	0.635268827616089	0.943253507474174	0.818164966120584	0.981079117173904	0.812074632104119	0.77257597848416	0.692920725580182	0.793626100940098	0.832500061261411	0.836409826089407	0.83229475404797	0.801126826897303	0.750451294943747	0.834815984047406	0.816004520125477	0.809035223121955	0.810113261782508	0.974466878909245	0.746595871643118	0.741534761837275	0.723957917959017	0.846800567006699	0.74566288876182	0.822537047801651	0.875716982183243	0.780349659951428	0.773711335449723	0.653409636589809	0.807783267924461	0.782611457092394	0.827050094635261	0.83561333729295	0.749286858177755
Dog_Male_Epididymis	0.839738410312738	0.81403624438134	0.688523592199053	0.714616014842846	0.719453220283602	0.729901497606828	0.773677112782631	0.871707500434854	0.810805699684179	0.815199301280036	0.773375728801657	0.777114859935818	0.705617371149503	0.840903766115431	0.758404132691618	0.789246420336151	0.705192639489214	0.790613466490446	0.830819071489668	0.782210939950318	0.829017196206045	0.797666359374683	0.772338872066815	0.754816418583448	0.833694575910758	0.796966095165095	0.843319195773594	0.803474619217502	0.778382017461118	0.827541248670373	0.858484566461597	0.825188869774073	0.863166865313126	0.783091960500399	0.822698701503565	0.761461463258823	0.781338081898756	0.869707664090194	0.766284375622432	0.787507621684816	0.84868637169849	0.795533365768165	0.789280637127452	0.722672096177913	0.862046113666963	0.796133216830072	0.845719053222405	0.88544463307328	0.798880432223568
Dog_Male_Epiphyses	0.771407582649275	0.753395933490863	0.908171737082169	0.967723382679827	0.627490542189909	0.645260036884588	0.684845757920894	0.771983676967871	0.793946161476458	0.745014490002259	0.772984009740422	0.740955611791856	0.607840301345575	0.756948900222827	0.686499868894564	0.734689486073865	0.603599057513116	0.838406326443385	0.78272112165065	0.787477457567727	0.715435242234	0.741276123858909	0.689972606291595	0.724331912737685	0.79006875416006	0.889804365986953	0.794084123420089	0.749601732537278	0.736880708746032	0.772120212521409	0.78012852547072	0.742429582916642	0.76022434108826	0.815654168273991	0.707104012979333	0.729254456038345	0.682444401858242	0.784797996997276	0.723029108449049	0.877562240980471	0.770831349235801	0.770150317652008	0.757598562306654	0.629016410646163	0.756257884112413	0.73431608334348	0.760528108628002	0.771597261531552	0.706048123140841
Dog_Male_Femoral Vein	0.875130464047921	0.954517328291283	0.706039187384865	0.763970494047403	0.730784030301433	0.746638211364527	0.834818544778876	0.923681261196256	0.827324339500192	0.81696763308895	0.806723313332556	0.929011543847804	0.725331395364354	0.861384288150499	0.832828246051935	0.872863286618604	0.719407526682345	0.815118620277505	0.977018652197237	0.799228645048615	0.827459691346481	0.948169429231077	0.766157333763092	0.784973234333669	0.887894078393832	0.873490963385236	0.92219980008251	0.86198159628209	0.893079013005635	0.858201316074335	0.90383221681415	0.803059863543217	0.890046961028526	0.800647112840028	0.81760082478116	0.892329289919103	0.826133700442235	0.878576590385975	0.921010807456363	0.859203887922244	0.883256317152892	0.937918605706245	0.947648232875694	0.740595647481375	0.872078328804303	0.846717470125518	0.933844342029006	0.916124901227728	0.867902136708161
Dog_Male_Frontal Lobe	0.786503254851445	0.71689472595855	0.554676999571058	0.578083698936285	0.954685855763384	0.924935798831564	0.896189765063631	0.735458936393457	0.650111500694944	0.661582287530387	0.625633721693882	0.677730076375227	0.99334987651392	0.682487985049477	0.868007386436518	0.708787277506759	0.977053120381408	0.637153272937668	0.721550765163178	0.623074894385786	0.676100841589005	0.716925157716045	0.734764562645692	0.599808855617616	0.683393614365654	0.667265756371498	0.690462114976286	0.649902943814432	0.686267735586339	0.657024353272551	0.7537984544542	0.673398716843105	0.743861933627999	0.624426857512358	0.845105190680187	0.671801896704389	0.816577144607553	0.7051139678274	0.68446304922688	0.667031277881828	0.70319291513874	0.695179225255311	0.689209278101437	0.946725309961256	0.748870631860386	0.651530680548703	0.731307481051348	0.7352584274718	0.764472888052041
Dog_Male_Gallbladder	0.840255449303831	0.855813531855088	0.704864796815669	0.741256092627371	0.699184403869714	0.712650023927579	0.786698127800909	0.896924190984591	0.891360013729595	0.816516182860184	0.871421792297098	0.827663333113008	0.690428919088913	0.989141028859991	0.774612402672413	0.802807295241307	0.686913429898693	0.867538354370013	0.871097961138043	0.867928483001056	0.854359428271956	0.83627304790746	0.729102336874687	0.843079833199121	0.880352169434422	0.832043569885809	0.863056019277334	0.824115457561515	0.788318567020551	0.858574350906629	0.869388791380719	0.829198031454098	0.867958922471368	0.866086086633107	0.811137253645689	0.78029960976658	0.792692278087297	0.888901765962462	0.794094121798865	0.832042995537062	0.910283379043168	0.834166453259374	0.831453200782458	0.70835222364244	0.861329820459968	0.805244801369111	0.889888666398329	0.89582985287003	0.822387339550737
Dog_Male_Ganglia, Spinal	0.860698865785255	0.857906973259116	0.68654163470501	0.750802824417056	0.835528093097784	0.842865443499775	0.905458817978707	0.861216261756291	0.782248521483529	0.763003221454739	0.761625866485295	0.834089037502216	0.843105622716275	0.804511121115288	0.960450966273899	0.814416526621179	0.837917893329898	0.777169562575562	0.875302039066825	0.753096931616173	0.768850184767035	0.870797314199189	0.753220624987089	0.705042457001718	0.825474958253035	0.815849022372042	0.842533562142915	0.79228457352918	0.81781975406749	0.799582457562466	0.859398141773966	0.74702035376151	0.84590924055153	0.758965294850152	0.858306529283826	0.812248367947519	0.852435193343702	0.817745804450884	0.838765037940088	0.820663505452815	0.824457243366498	0.859316998278857	0.859949288293463	0.854336833198389	0.837915744158906	0.783400500255566	0.864876532593064	0.849171768672086	0.847661587645027
Dog_Male_Heart	0.833190493398791	0.856382666850704	0.669266059581447	0.709237686343742	0.723855838939506	0.739732220094091	0.779163502327145	0.84045316976113	0.769953386246908	0.750887488422366	0.74915800955794	0.816205207220014	0.71749856919504	0.798842860138539	0.774240386283313	0.9841159986941	0.712925021331836	0.755494094408858	0.868855910889392	0.750209909924495	0.784742062784077	0.871508623762644	0.767483750044653	0.744190450994543	0.814516715576926	0.797865933564279	0.816646725368013	0.814908071873024	0.919036776163047	0.8096523118638	0.843480995733239	0.795476240333908	0.827823850065676	0.750103251647203	0.780128451330828	0.89565394599196	0.778074790509825	0.829473465364984	0.891570348576316	0.792268705726249	0.83477240106664	0.842308103737326	0.845953698290165	0.733864491416516	0.820033495472806	0.825170185483203	0.846150483352092	0.841322117151427	0.796713550321165
Dog_Male_Hippocampus	0.794949878003261	0.729355356521831	0.571335722417715	0.596332410562404	0.960581173164111	0.92935328125617	0.917233583649074	0.746326706520222	0.662630887596811	0.67545773338344	0.641656267368815	0.694897223996629	0.971002315989074	0.695397439243492	0.872948716432506	0.716207628476861	0.973766554261591	0.65076761788662	0.733737313585671	0.636231587817029	0.686020758096884	0.730826473197938	0.739350568733969	0.612096356371895	0.697809230315737	0.682638690468934	0.704778112085443	0.66357491999945	0.695268931339253	0.669673499584536	0.763426194700249	0.673978282785408	0.755412057104976	0.637731502510385	0.849689488103803	0.685536395287298	0.826624228150593	0.714392106719882	0.699357712643857	0.685448699504889	0.712908555672177	0.712408374726227	0.707168597944738	0.955735024781798	0.75893996886214	0.663322136847679	0.742593254564069	0.746017571717133	0.778008671244729
Dog_Male_Ileum	0.788468668047669	0.784562895202909	0.794920801268604	0.820565412989446	0.642385294447418	0.658498460000972	0.713581965932925	0.836615183478558	0.941269638543009	0.783718183265377	0.929785391522421	0.759548674253543	0.627219423276837	0.86434886806406	0.714149446975393	0.751038541137052	0.632438711795718	0.982966456863142	0.811418420272779	0.943670216260414	0.781794089456907	0.76429191576224	0.689237526830511	0.763900400723861	0.836520286437356	0.89078099530716	0.834588532320294	0.796329643917403	0.744752796902664	0.84134727062877	0.813508780465592	0.792649558384024	0.798825093404164	0.969293833725082	0.73600800056745	0.730109413093253	0.713303144710143	0.839216429147414	0.732554472899104	0.860743012016225	0.85644118860664	0.779366788288617	0.772528888482433	0.648440712632342	0.794539126571088	0.775946525781044	0.819283208026144	0.830328659381779	0.737432461942688
Dog_Male_Intra-Abdominal Fat	0.881004558029648	0.945573036663439	0.715220977291884	0.768830319547035	0.731743788787929	0.745248168308906	0.820092121971217	0.914076548245992	0.829959281399417	0.802235283008942	0.805554384927879	0.903745647994126	0.725139339061842	0.863544902813671	0.816705532763053	0.871169566673773	0.721046381752653	0.81972541160768	0.981710516641049	0.804206345440865	0.833050563283169	0.923510984283166	0.773155600207446	0.799803745672205	0.882659774993067	0.883544103001891	0.906915764688477	0.833659889189176	0.878242893529418	0.843302771179543	0.903823652061976	0.82659779651214	0.888083226182228	0.807696259132909	0.81448656605238	0.872292819342235	0.814848016853203	0.878660806165672	0.896010275415866	0.860180729480173	0.884362489804205	0.906751159605605	0.91301004153405	0.740629620408932	0.873536361326303	0.823950136624468	0.91885041300525	0.911269046425599	0.848600855995124
Dog_Male_Jejunum	0.772862489479438	0.763366739009258	0.736470712770084	0.769443925764873	0.630173637980314	0.647061233994533	0.690582763315642	0.816655580602331	0.932342539367862	0.773480864095025	0.950990954490355	0.730014843119748	0.615830699083787	0.865407045584529	0.693060345304609	0.746083087471431	0.621981434571659	0.938646333048887	0.793926886336119	0.977363538020047	0.792054714398938	0.741836927987662	0.686228266453982	0.780933691635026	0.808415428086204	0.820086578356716	0.813081267196013	0.785247873521706	0.734033937288663	0.822884459560935	0.794072474718867	0.809428739296803	0.784816595623523	0.972113890659996	0.720966902531494	0.717111245169391	0.692999735155357	0.831162600284998	0.719333033697442	0.799363518951122	0.853908630920745	0.748465379317273	0.741447527411927	0.637536773625773	0.783823289160123	0.77082085832134	0.797914451031972	0.812328445579885	0.714222080654044
Dog_Male_Kidney	0.820797455396516	0.798578365951399	0.663137078057255	0.699612462793087	0.685889709256907	0.697398224996943	0.750136031644413	0.837207344989155	0.81212568729834	0.773283681671086	0.796119592316378	0.759256424975541	0.674733952248846	0.862590162846329	0.728512316852855	0.794214238698783	0.673214727407675	0.792339315403037	0.826176996662609	0.804983795983794	0.973899671980809	0.782168920806175	0.739436221393823	0.836175880157826	0.81632822074089	0.774128088224824	0.810803024265689	0.76946965356658	0.770574264546143	0.80034194309525	0.833400128335231	0.824090547428253	0.839072658853288	0.799808404806009	0.780461599465809	0.757817718115975	0.757667906300701	0.844033307745298	0.764634757307368	0.769537553218216	0.839996532781111	0.775220013083616	0.770399579801417	0.696768891982316	0.83606306662148	0.764572689994175	0.817316795602191	0.845636953738067	0.776335341478343
Dog_Male_Lacrimal Apparatus	0.87270501025702	0.936093946022206	0.702978495258058	0.755236953447852	0.736860782239651	0.754661695252526	0.83780622363872	0.938187249327661	0.848297574499725	0.836489630727651	0.821253473124882	0.913134004644099	0.734008514785041	0.875904952124757	0.826478296663534	0.876734855070817	0.724027764030258	0.833010759339358	0.941220803327592	0.813373538647728	0.831107041084328	0.954106617333012	0.768030617418811	0.7709428323135	0.9026932585273	0.865221800438618	0.923843306031542	0.883313988755247	0.893430490570905	0.896475162050003	0.907903663456699	0.812965665312604	0.901602495217422	0.816290350078696	0.84508313430822	0.885849763753569	0.841724051539092	0.914606951042738	0.901228545873976	0.85779142239415	0.903947677767826	0.933777042258472	0.937365147112359	0.74575457037758	0.88558636846352	0.866951480818956	0.944035947559755	0.931707989280441	0.880007206985523
Dog_Male_Liver	0.774702672010112	0.759255949474756	0.705397161846497	0.73056689007417	0.613623505695788	0.632737309297438	0.679252928864212	0.778023490152973	0.776017595304042	0.71929008265181	0.774111453504203	0.728514902743141	0.601641981059745	0.859530318054809	0.666363312755115	0.748986008893777	0.605229755632802	0.77516281237227	0.792620052439688	0.782856906716179	0.806151207846443	0.741207466884306	0.689796277049277	0.972600708750579	0.777186974070994	0.790336494588198	0.776802409414653	0.729299447126082	0.742451642443633	0.769321190092095	0.783881264488147	0.801707899148385	0.767214622996801	0.786171601599668	0.700174945858113	0.727380631446728	0.678613691907758	0.798882678979518	0.728830514745836	0.779657921759979	0.793021790413247	0.744767575585996	0.738235552797572	0.625701108045774	0.767255089704364	0.721131289291366	0.761259200078752	0.783128472486644	0.70851590693497
Dog_Male_Lung	0.849019695505011	0.877582304915145	0.747052073337036	0.782896801583958	0.704223315949159	0.712502832872251	0.793071406315047	0.908513062688585	0.857737787175152	0.818916903831043	0.829923004660768	0.853035010395221	0.691330414551038	0.875151345834103	0.778390348720645	0.826804406666598	0.682198257311859	0.852805040520766	0.896570414985177	0.827356596385005	0.82737881386004	0.85982533369235	0.736317452313988	0.778254500878	0.984489977915804	0.875464437277656	0.884672760626868	0.834143591156335	0.813205926256575	0.860899355092676	0.884314155423892	0.8157173318764	0.881531420150345	0.837224540664876	0.819739115091922	0.798640339044531	0.798604817735714	0.883083288264313	0.810215206024633	0.874448164861666	0.894419920171505	0.86901849650382	0.865588953489273	0.709254930059757	0.873493674292582	0.816240542250018	0.905519774199559	0.907372445518984	0.831672793388518
Dog_Male_Lymph Nodes	0.821776262815951	0.802318557042124	0.879541553165167	0.875505337690844	0.674598735561792	0.687730480647545	0.732984894155422	0.824894357021301	0.835538233705388	0.765146429566088	0.812730077602801	0.782867651926487	0.654901543752014	0.805877423823144	0.727828380555348	0.773096512091798	0.647492629993369	0.897561703988446	0.83576032216171	0.820784671226127	0.753247152619797	0.786256172802897	0.718051865160562	0.759681781359994	0.842165901278767	0.982874853829015	0.831611293772323	0.77532094455972	0.773628186598597	0.808125538899204	0.826310443826978	0.780987958523194	0.808361790104134	0.863772665015953	0.757549253562313	0.755325241591854	0.731192171826617	0.832063397429196	0.753928481439483	0.918436789988471	0.81701943723655	0.807739792528597	0.800398647293197	0.674400955463358	0.803702669063682	0.757650319869094	0.816041884050496	0.825948615157111	0.750904342185033
Dog_Male_Mouth Mucosa	0.807617207101573	0.84322508380827	0.712661418784673	0.750116380001071	0.669712872117637	0.687321262325478	0.755408267311708	0.880621063304196	0.843815252035194	0.888442467671896	0.806352415725985	0.820735409420484	0.663518360561661	0.839765513455268	0.75149943132537	0.819310710889541	0.65594865855851	0.82617244413162	0.859465204219877	0.812165704181669	0.785247590603318	0.855129548284788	0.728245945838789	0.738740099757775	0.856602429149868	0.826903964242489	0.910740224612854	0.982174838473738	0.84024582409104	0.934062940984799	0.842654025479592	0.78624349974445	0.844828086893133	0.814648937906708	0.774621816206606	0.828032297874915	0.759619044830529	0.882673384556679	0.834331795870171	0.812280322743396	0.863442535643481	0.856620830162954	0.861044278278873	0.676415943668132	0.834973155967667	0.962716127360507	0.882667308426823	0.869326630580893	0.790900506220266
Dog_Male_Muscle, Skeletal	0.809030420856725	0.829102144472248	0.670853291900227	0.703100158093331	0.689569281620578	0.710071341460886	0.743669257219832	0.8104642406835	0.742938195898458	0.731727799611481	0.719684121806644	0.795006151928938	0.682354197325456	0.769964794595641	0.740058152082933	0.907072565771917	0.676420486290345	0.734128818947438	0.84593314892977	0.725466660260477	0.760898932401073	0.864378628053464	0.754454997093877	0.73440055980169	0.779125363724653	0.783620593660964	0.797009656551681	0.825259434464473	0.977586164022577	0.807902228769732	0.813892389679339	0.780808805138511	0.802462126551374	0.726612127635252	0.750335716296427	0.952212265053907	0.738596674720641	0.813134723639492	0.929922207260116	0.766826674780317	0.80423279560301	0.840743151738405	0.846193294343345	0.697666413744328	0.79208518481846	0.842116608259809	0.815440631314731	0.813311964946869	0.757893761754259
Dog_Male_Olfactory Mucosa	0.819624928118331	0.817760152992249	0.692585746713107	0.72306596438757	0.703139367707984	0.700810027293664	0.770012488751693	0.878423578262506	0.829153629243869	0.820270170674369	0.78812461895427	0.793882212526354	0.68583166787774	0.846234045739969	0.749534060126116	0.768317229561798	0.679150112276609	0.811247244050058	0.833998664529668	0.789522012481557	0.799790626594583	0.808893911075301	0.723552713672934	0.729281797765738	0.888021275906275	0.808279277528325	0.8527787610539	0.820860248650847	0.763440323082784	0.873917614726463	0.845556955076966	0.786029962764358	0.855607115465612	0.795985086021357	0.826417159131017	0.749342344821397	0.776796977376808	0.874844141347956	0.76044927499146	0.800258731291562	0.858257301163947	0.818273398858031	0.80893543058638	0.700380705872736	0.841876604031066	0.805134450744359	0.859783967542177	0.880398592722382	0.797368662123805
Dog_Male_Pancreas	0.825441810988542	0.791252563170702	0.686669759889247	0.71530915401485	0.694817120941575	0.717964681986635	0.731857389889541	0.834362552709305	0.806358868138068	0.773669381153325	0.774600465333082	0.746945322308848	0.682715465665034	0.844748878695392	0.72688415519107	0.790165989410542	0.691710336373424	0.778718659798129	0.817914450647892	0.78857661012808	0.814356659774809	0.770784759246741	0.770035390517107	0.797677814669971	0.802600618589643	0.78017894990725	0.814277533251576	0.770826073767767	0.781615063381867	0.809306052810913	0.828967083358865	0.976413107350981	0.83840701382913	0.785775584174072	0.789561582657619	0.758280599709287	0.736363326996453	0.870849669561317	0.758250050728124	0.76712897734498	0.863864373060027	0.766194608957301	0.758330078993276	0.701673056978568	0.840957040728468	0.769854419794279	0.80850646240143	0.841905472571209	0.744801286855296
Dog_Male_Penis	0.818154793775181	0.830847751526695	0.785320817749889	0.809501040526532	0.668446000446655	0.682195736566233	0.753750080433934	0.888339205178463	0.878084249435689	0.880646723617233	0.838305374843283	0.809625257104631	0.658403399230544	0.859035536113707	0.75005940410411	0.782928302921302	0.65090545187591	0.885751466640281	0.85386363594897	0.843588010581299	0.78866034065642	0.816963672628863	0.719557225308827	0.753483599175549	0.878150348375727	0.889098277555335	0.904751862240472	0.906621860588616	0.781852322358664	0.92284550176686	0.846644977349121	0.798680974904719	0.845642871215115	0.863859972134248	0.78060666841757	0.767755330081873	0.755436646962467	0.89603368448137	0.773436504243254	0.863558464086156	0.874310087309218	0.83658659578112	0.8287274193779	0.673958124147259	0.839985190682929	0.877023316103877	0.878750751648112	0.874879069189579	0.785680814498834
Dog_Male_Pituitary Gland	0.880460260750291	0.800124551550279	0.670623477977452	0.689927695450114	0.853857274432975	0.849490099521694	0.8632653860286	0.844235594781283	0.775508630130029	0.771026149173412	0.740813657464801	0.762210966488959	0.845914645364378	0.801952734101295	0.845003590250755	0.78617971298037	0.840287758337634	0.762438094566685	0.814596971967053	0.745449939833298	0.788513782948621	0.798739781512438	0.787704470217406	0.711801234283131	0.811743503431845	0.783264268754506	0.803988862092001	0.757269684204017	0.7657277626488	0.781731737219759	0.852774445402615	0.802605469966118	0.861670764984718	0.749603855039575	0.980492281500844	0.745349314462227	0.854809541444887	0.834378998852314	0.752754356347687	0.772743695368812	0.822009384878017	0.7877441902525	0.775974245350456	0.852808407634781	0.865692175179451	0.758712414139627	0.831521368169699	0.8516964261741	0.822974850635668
Dog_Male_Prostate	0.836548108848072	0.823856893772138	0.715669193615549	0.741474277979438	0.707250577182382	0.729911523928497	0.760673596850261	0.873384346755436	0.833394574813967	0.834809389337328	0.797632981568036	0.791547786471074	0.697606596043213	0.849985674586162	0.755475794043164	0.803016709619835	0.694036141883429	0.805550022203122	0.836394154140786	0.807577898207374	0.822860336714229	0.805766817136644	0.777253261485776	0.777758455773395	0.8408789216947	0.806873932394351	0.855782674491849	0.825241131127695	0.791851429561591	0.843848930259288	0.848596716360461	0.850412416499046	0.869342635819847	0.8033335578342	0.821675542158675	0.78115879981341	0.775961518464525	0.910511598365671	0.780012876460994	0.795977132042266	0.872126585506045	0.807145454596126	0.798618570367766	0.714664351909415	0.870009120834732	0.819366291465359	0.857486921544271	0.883618679873933	0.796929141618885
Dog_Male_Quadriceps Muscle	0.804782276678879	0.83022465375346	0.667963293784183	0.700897013160583	0.687959351820117	0.708623970448275	0.742012407518516	0.809358093821443	0.741268921661158	0.73173514005488	0.717490422718354	0.795570957411044	0.681094848229032	0.768354844487086	0.739194092549964	0.906177736594634	0.674719637695031	0.731178015770737	0.847062559067915	0.723240354537041	0.760756603491329	0.865705443949198	0.755629848459758	0.732925980799028	0.778207057318089	0.781734654415437	0.797628999251402	0.824255162914762	0.978004707475985	0.807341514948612	0.81230177742231	0.779910883021282	0.803616697507229	0.723819681050483	0.748284780154493	0.95448541425374	0.738056555792417	0.813582376042992	0.931809457355286	0.763657523374384	0.803292453708793	0.840792537794396	0.846177932652493	0.696007883323221	0.7922049817611	0.842322355280528	0.814790832499625	0.812767265167872	0.757911523934851
Dog_Male_Retina	0.858258591180543	0.834570512579691	0.628452562715186	0.666794620665911	0.827825618804088	0.840938716501767	0.881493843911053	0.849687113365395	0.75724357884493	0.764241370971175	0.738247586120452	0.802117011394389	0.830973688864142	0.79151678836451	0.85978779461388	0.796786967945637	0.818301465442049	0.744620691127273	0.837483428302788	0.729624395428885	0.783689435034749	0.832629726487586	0.780276210579245	0.693922786965635	0.809527623338191	0.773031222092255	0.808126328895047	0.757982269633481	0.776628867559398	0.765061591523885	0.851384436178184	0.744065497264404	0.843515537789867	0.730255999229767	0.880679248313375	0.767803514338996	0.984111341599433	0.807284696705367	0.784246969394797	0.777455223763412	0.81517927065385	0.817866248272331	0.812375883181609	0.841901742627609	0.840549285792922	0.748695169363185	0.850051787609603	0.849133317180945	0.900174083454604
Dog_Male_Salivary Glands	0.846444441506333	0.844329470744015	0.734886723060181	0.761846276780037	0.711286252207914	0.732224849802452	0.775564949825093	0.894229278034246	0.861388874214425	0.84069625555339	0.817568349454135	0.805773519866356	0.701141101382861	0.882142520771568	0.768894458066438	0.823891598053943	0.698212596159453	0.838857144176832	0.867996349345075	0.826721737466308	0.83746004657105	0.832087197430145	0.774941791082871	0.791071309720929	0.868236160774186	0.84602270432025	0.883941517549527	0.852684857180404	0.817944159193766	0.903336537008745	0.862330146927491	0.878292687396096	0.883887464865439	0.831473225906552	0.822689107670062	0.797254143787353	0.782564580590105	0.990507253348215	0.802214476446003	0.826679302699375	0.903989615945705	0.830466819666385	0.822938003445474	0.719934000947875	0.879941550110208	0.845061170392811	0.875493380830526	0.894677085271971	0.804912145196307
Dog_Male_Sciatic Nerve	0.874325468576557	0.926915746485669	0.688319449962921	0.742497149548713	0.761045786610211	0.770171500313127	0.867210201167711	0.917221111640638	0.815329860418283	0.807031088142651	0.79180856698075	0.908498981081894	0.756792387411008	0.850938353636286	0.867140991793426	0.84702956644507	0.745531536322436	0.806509616820831	0.94508984650308	0.784248740099243	0.817202541713086	0.926627319773509	0.762798333654722	0.753765097035704	0.883765795132293	0.856244538062159	0.903243230439484	0.835589818840477	0.858291344900523	0.836982118040142	0.899616132653233	0.785433739299533	0.882753259503603	0.788021641912643	0.837959569740048	0.853668507740909	0.844689789177	0.871777420621981	0.890261400360102	0.847846195787015	0.871443286224444	0.924275278034437	0.931106330044131	0.770042134711088	0.867334638681472	0.818349611718406	0.924691001662352	0.909736095945351	0.881803731323155
Dog_Male_Spleen	0.842792135454598	0.864499549415168	0.830509910113664	0.86718985568514	0.687378021832399	0.700764567337693	0.777609356791518	0.870810161335715	0.846856948329387	0.786949865256636	0.839930552936804	0.858778705354846	0.67293609266946	0.839521521416906	0.776259415369207	0.807065615815628	0.673705493515546	0.876648405948296	0.878814226247205	0.827274124720331	0.784516888373571	0.846383950107632	0.713526861685861	0.770713790849421	0.881007653675938	0.934276314302245	0.863188197811203	0.803098105096659	0.801088801760405	0.832787278134379	0.863396820762845	0.764801575477792	0.836830445436245	0.852812332148939	0.775308581276708	0.800488161927416	0.778615604895337	0.839863065901679	0.80809229249549	0.986662370625615	0.849285270852229	0.867025507166096	0.863802456173552	0.693642874110506	0.829554760216729	0.774533346035512	0.871665839375707	0.865132221009636	0.821229858585377
Dog_Male_Stomach	0.847143540352242	0.853134708834644	0.732987715796132	0.763657993687662	0.709709367629594	0.72694458419161	0.785408137887403	0.904617377121657	0.913386094081699	0.834481877963936	0.875490708911917	0.818770295557875	0.703261432622585	0.91034280949667	0.778338719718076	0.821066591151371	0.695586280403661	0.886956683813244	0.873992446682273	0.881342290340683	0.838343842320958	0.834990487685623	0.751610390626656	0.789013748699094	0.892574079977167	0.855206147076395	0.877683027328011	0.845192006569824	0.807606711821499	0.877415366047708	0.871284513245621	0.8634743532356	0.879191563070663	0.882764155469304	0.82627046397986	0.790878676375569	0.794133777500798	0.914657737085424	0.799044094820675	0.841540871577584	0.980019544014641	0.836702742849651	0.830776215611629	0.719542275136471	0.875544503006787	0.832615856943477	0.896062318722171	0.903840848591962	0.814890137325316
Dog_Male_Synovial Membrane	0.86060191320285	0.93778684837529	0.70856663544948	0.763655973574918	0.709252028029285	0.729734554848121	0.819732886805987	0.916507514403102	0.814430539216621	0.80826277537561	0.79530143017753	0.935444777261745	0.705701375986168	0.841601415092188	0.811916333835833	0.857950338330685	0.695855582025727	0.807638033484766	0.945781830434641	0.785056520669012	0.807344196152219	0.949031559184422	0.743733994652103	0.756703810847177	0.888202189934173	0.8662816854901	0.910432192175191	0.857387449562903	0.88974493069688	0.849260469972488	0.894641015724941	0.775405537478009	0.879020613945247	0.788247420101613	0.8130981962877	0.890318181358069	0.817767338880583	0.860987691067616	0.904918661258874	0.859067717566019	0.868240467537667	0.970135860600322	0.972505563731285	0.717843281142457	0.861033732901871	0.835400334609304	0.928464930893447	0.910495697244153	0.86517488126877
Dog_Male_Tendons	0.872063923419691	0.950562109434566	0.710304134085053	0.76669644572169	0.724080112411666	0.741909764289905	0.835898183842388	0.930362635580507	0.827438910488905	0.816356991514017	0.807345242343749	0.949574088078104	0.721171978105969	0.85285596913588	0.83081830900374	0.858590728788124	0.711436159418801	0.819194617765807	0.958076083543223	0.79677093100727	0.81313958540625	0.9483377418557	0.750166638596191	0.760039792594812	0.89890914429266	0.875373669298205	0.922831650590385	0.858593216036701	0.879998946138917	0.851400430167746	0.905901746333353	0.779674884137739	0.889972457733635	0.800002654591664	0.824320157983213	0.879640806010114	0.833922522506851	0.867952358582772	0.899744258083964	0.870123879645832	0.879030891048413	0.964654332988605	0.972604616812854	0.733053594893663	0.873597604380876	0.834607981621749	0.943053828882428	0.922176156399743	0.880499091330859
Dog_Male_Testis	0.66512131852212	0.594262368703461	0.553787106166578	0.56221827580557	0.606655175634743	0.602313020130728	0.599205935338469	0.626584549001377	0.582464190568158	0.593016297083897	0.547104379197764	0.551932046628157	0.586436225599338	0.594228414374963	0.5788680442993	0.612324508879606	0.581389999374149	0.591161326665849	0.614584819787216	0.57243536756167	0.595475892932473	0.58313051167524	0.639011853298864	0.545896957062312	0.608076424927349	0.616761186030758	0.615056421802074	0.580188531369337	0.598519395403155	0.584764885649028	0.675824198171021	0.636498630368676	0.634545366420723	0.580310586751411	0.649730406148413	0.569002668161623	0.600442109847121	0.627728490151858	0.565596225242156	0.585486326207253	0.60628124434379	0.579716433115549	0.567086385663635	0.596293211691605	0.632835356612814	0.588585813025074	0.60359689598077	0.645625511612259	0.576535999102539
Dog_Male_Thalamus	0.805138010664739	0.728678241322102	0.58389686227273	0.603238971144025	0.950836408679423	0.93675613466642	0.923782426054537	0.747245328935632	0.668350689368753	0.676808101200498	0.6461743737194	0.68686593507003	0.953824905162736	0.701326427703375	0.876721423141951	0.729244137233865	0.952370245129255	0.659720480751099	0.738324501574372	0.644768488117462	0.697647263313323	0.72927846623448	0.754576119666974	0.624717791702387	0.702962294873359	0.691982418217056	0.705804591665673	0.667015306729811	0.706014939160491	0.673926615901548	0.767203860815396	0.694850731197015	0.760038566892952	0.647420262525745	0.853659973545679	0.690114190104395	0.828540928593884	0.726926966658296	0.702377486954892	0.689407757198683	0.721280072787627	0.70897612196771	0.702649773202525	0.991037042083975	0.765141934488547	0.671452199905285	0.743395117121305	0.748319932145283	0.774364718582275
Dog_Male_Thyroid Gland	0.879212357093009	0.866521112858222	0.711305618869147	0.745955294046015	0.761682835626412	0.777891810927479	0.825604478609542	0.900073499642766	0.835758257617825	0.829435068932614	0.800225553080778	0.833109993032963	0.754964854748371	0.864780091199736	0.813706176314273	0.831898355933103	0.747424260723639	0.817697520400682	0.885141913322595	0.804515562629548	0.848952319263387	0.85430281577898	0.790006261281689	0.776042893410351	0.882534107348329	0.84352388127696	0.875153135228697	0.827865827135536	0.820721470720231	0.847392089202009	0.888361618643541	0.846284679499677	0.970474624513854	0.806434989298803	0.87584316460983	0.806325087906861	0.832133171594237	0.900248118542827	0.81535945413149	0.827001077796263	0.886375364340562	0.850099592245013	0.845770485999353	0.770321749920461	0.980254764024961	0.820134405486919	0.887596449869951	0.905530026782908	0.842604569829172
Dog_Male_Tongue	0.807200767061972	0.851504379517736	0.672336016227697	0.714613673661383	0.687450893340507	0.702826652750204	0.767718336767853	0.863586818088148	0.804999085307212	0.835734208643178	0.77465949480203	0.822118649702823	0.681987784993403	0.813650724435849	0.76244515256035	0.875781642151064	0.671977625043499	0.786287838074654	0.863047359337042	0.776453609576882	0.778377372729462	0.885071639574489	0.733702656928262	0.727693958912465	0.833083682228424	0.799932642891273	0.882513128398548	0.950499739084159	0.916971383772754	0.902524852330635	0.838109429440532	0.772620343629611	0.838365893708328	0.776130014574871	0.776954298946756	0.902954733725313	0.768275294971919	0.860274738576796	0.902977969872377	0.788126350705215	0.848440702996581	0.862711245028815	0.871857126521049	0.694719370763966	0.82538458317036	0.966922056281248	0.872313050549906	0.854333296406825	0.795941221318683
Dog_Male_Urinary Bladder	0.873620888454068	0.913007637796985	0.692301160328681	0.736838849565926	0.745886856249678	0.759095454730693	0.83080926107368	0.93504221048673	0.860247218487804	0.836756098432798	0.829559420166515	0.883449354611754	0.74322043809155	0.881226587736824	0.821345861809009	0.858940019088158	0.734345809455626	0.833974578509058	0.915587450595778	0.822444294113472	0.828922755729655	0.894040966007146	0.774426504334472	0.758740500437438	0.897344126814265	0.843841190027864	0.900601877099056	0.858939741984539	0.848857745567972	0.864160224222052	0.902165178975205	0.815048485468158	0.885704577336275	0.821178459353724	0.843923843525643	0.835417034824259	0.836173873999123	0.889414632929717	0.847385961716135	0.848546421402677	0.908546824185241	0.88881535970763	0.887588956845547	0.754026629558134	0.877446651096014	0.845967186583946	0.971035111314623	0.929278426527646	0.868011935854589
Dog_Male_Uvea	0.880632361948249	0.888819783313794	0.668111825049818	0.715477711735392	0.793844817140276	0.804193680934393	0.876322703746683	0.901832644715628	0.801216811468056	0.814172475095819	0.781363124359312	0.860932645320148	0.794146455597474	0.842641888542842	0.857933930239459	0.834678359385685	0.785101141270597	0.787296730428413	0.892074995964089	0.770915338837321	0.824917991202059	0.886099880616741	0.796002080483416	0.74443406314408	0.864178538271092	0.820179360495831	0.868423710130254	0.808693599885365	0.821027565356302	0.820291255498986	0.898486101918589	0.783314501471937	0.879428844578456	0.772782385544161	0.87421945630381	0.811170919750732	0.923554022340633	0.857813591148087	0.829602525275488	0.828637706015547	0.861726770269724	0.875552805211899	0.871908613969578	0.806225332011029	0.873755140359122	0.793654905312062	0.903780558125571	0.902660132869424	0.970985787094978
Dog_Male_White Matter	0.804318568203181	0.738723288959849	0.605132701389794	0.617136616638544	0.907961005398123	0.984009118834294	0.891846820969036	0.755811001454117	0.680084614559199	0.692341986182236	0.655155234873813	0.701346085272665	0.918799096802265	0.704692161373669	0.851319105607922	0.735355685318666	0.905773065020854	0.671434657562644	0.744762629890259	0.656380404216564	0.703384661990213	0.737106026890171	0.755318001860223	0.633283863818007	0.710832210051295	0.706843589341431	0.714953122198344	0.678304618309372	0.714514301487468	0.678670626864948	0.770422092757358	0.702147773289939	0.772076851465752	0.657988349784434	0.854590286826579	0.700679441370517	0.831767982626777	0.738472837350229	0.708492843090302	0.697074399461556	0.73011765178334	0.721712876776887	0.714313667334375	0.922095396954324	0.778691114675095	0.680090661528281	0.75303502697752	0.758724769754888	0.776547348387971
Monkey_Female_Adipose Tissue	0.739430268369418	0.774931325691152	0.715758825320368	0.734938258929832	0.6032867543212	0.613635774901167	0.680930241978884	0.767495193038754	0.729794053498672	0.683603173549858	0.716351680673568	0.759029385959241	0.595715118533688	0.727967685602436	0.679046291492446	0.719403481977327	0.582267305917229	0.757881645659012	0.79592890414445	0.71156748794238	0.68675521238557	0.757686506559816	0.643407120213615	0.664369958798226	0.772664535553562	0.831373775033013	0.759778845075702	0.702211854664145	0.72599262546299	0.716874660758607	0.752457031522923	0.678089350329002	0.73980505017934	0.734139164200063	0.679050833455039	0.717400785138672	0.680049202090232	0.746025890064639	0.723953816687185	0.799527509328772	0.747592385902089	0.770828287003321	0.770311952961737	0.609060900415301	0.730906882242843	0.684175628462414	0.771449803083366	0.764404792849326	0.717854505675265
Monkey_Female_Adrenal Glands	0.798645955836659	0.738836438033603	0.620374945200924	0.648188533135596	0.678109176093022	0.686884864452442	0.71451038774014	0.750245655740214	0.683161941990543	0.679150203703685	0.663967649436722	0.709491362629945	0.676285053937575	0.71893734560562	0.70706094245332	0.725459249160546	0.667718544705338	0.676574374298182	0.75448247130196	0.671545980124206	0.709853628973153	0.722434162788513	0.700440535547004	0.67986608426526	0.720833920841733	0.723086231517422	0.72653878077149	0.674098788079099	0.718050185019827	0.685970418449224	0.766516971654482	0.719378553014697	0.743429824373084	0.671164573969919	0.740014917182292	0.700538823242538	0.707651410829748	0.738773127817235	0.698150817924483	0.711018740894983	0.730229444467811	0.724215553120564	0.71611282905944	0.687771605612523	0.746301532143512	0.671384362087154	0.7426821240563	0.754812032812584	0.717663663503727
Monkey_Female_Aorta	0.752802847168697	0.816990192721836	0.59833535900321	0.646375210420337	0.62873052353937	0.641170003212014	0.706279029700086	0.783566307357042	0.698411811722386	0.685624210809079	0.686912689846013	0.787855384020383	0.629514445062115	0.732140057407388	0.70355137846373	0.764361308860766	0.618565298894928	0.683495015140863	0.816113203368866	0.681100459298876	0.711171232350549	0.79567929740865	0.675323826005845	0.67291114039785	0.751630558084225	0.731267680999491	0.764492073541475	0.710871021658537	0.7691242581828	0.71218252567879	0.76899348295487	0.688114966013082	0.753585569923745	0.676597892790307	0.691609019837032	0.763811458459138	0.707476845266542	0.746277889135019	0.77168535758503	0.726586284657523	0.754380927573033	0.791324449554435	0.79101394312264	0.640318186892548	0.743732014313654	0.703767940554703	0.790468355312812	0.781660941795199	0.748348656522347
Monkey_Female_Bone Marrow	0.695704299837883	0.715926367875957	0.773609212570732	0.824928129851007	0.557023938142003	0.572232999521051	0.623268864374517	0.716755582238537	0.709452135659785	0.669219122040855	0.698934559388019	0.710316084358593	0.543118055507504	0.685456600833429	0.629864332331463	0.672104019082595	0.536815659067443	0.742733874761971	0.736560368350885	0.701717885826336	0.645904454359686	0.703570963482134	0.609720284848535	0.642264766397356	0.731185691254977	0.803243467414948	0.729492723083076	0.676775017140618	0.67806698357033	0.693565417659204	0.707604363388611	0.648955843369477	0.696915836040208	0.722525572124909	0.630101791515484	0.677134806067844	0.621721541559595	0.708551173422645	0.676361841820437	0.79397679041226	0.703453928329006	0.726093252420567	0.720219650013498	0.561453311510539	0.689612328319925	0.658310991408645	0.713331177152895	0.712840894069461	0.662567144685654
Monkey_Female_Buccal Mucosa	0.673362406387601	0.714352393866506	0.605586069973534	0.636125839930797	0.557885602501515	0.572850188893461	0.629772173211029	0.739026301291592	0.707340870154553	0.748482118246327	0.68003556496706	0.696071045717127	0.552017856173518	0.699781634773048	0.627603721286355	0.717051497217498	0.542345897031729	0.683757835271612	0.721654922264233	0.682526248578919	0.662279187266122	0.733946492929201	0.630822207990615	0.615051669234462	0.720005902601968	0.688215551040779	0.760206794110971	0.823556497910695	0.745424328492019	0.791154614172642	0.69907395673361	0.659637113647639	0.714312789917199	0.678362867359023	0.645461209708736	0.739307507872402	0.633909253752698	0.754570770906003	0.737386608340726	0.679791959628141	0.736556842164383	0.72982518743001	0.735999758206107	0.567497503271981	0.707927976507001	0.820924170782751	0.74278655410724	0.731160965123457	0.673379460335592
Monkey_Female_Caudate Nucleus	0.676763054380741	0.609794760778442	0.468769287097362	0.481645281239647	0.833355839240938	0.793065924418916	0.775614148904212	0.616685688142294	0.535881616698951	0.555544465123425	0.521357739641239	0.574693202498242	0.832965882899343	0.569362148438656	0.742487187264423	0.605921309941046	0.825827588283552	0.522544923838767	0.612715644916333	0.518130356381845	0.571190470606661	0.605569260736939	0.641687336577344	0.501523061648046	0.577427673676468	0.557723264128705	0.5673573819282	0.535966868171793	0.582689491877639	0.532188881385397	0.63074553715061	0.564034392314337	0.62986712682379	0.513943341887407	0.730802661997763	0.571625545219391	0.70067530274135	0.592494956446765	0.581529293041028	0.557428306787522	0.591137928233936	0.589112040720144	0.584128016362844	0.829162588742319	0.637591315296075	0.539863364209773	0.617040756668243	0.6203424811028	0.660201403798234
Monkey_Female_Cerebellum	0.675382972345794	0.616326548314528	0.505593522547424	0.50964629859644	0.779772310523636	0.830073040610617	0.749062827034323	0.622560575425207	0.548955040866175	0.575917021144885	0.533385584000514	0.585580993853559	0.795934099412401	0.569938775883232	0.726188205049129	0.619908222522888	0.780394430250888	0.538597547986861	0.616576271258428	0.53356796950441	0.576607306079167	0.608904776550618	0.659349641129302	0.513534451983853	0.582191223037134	0.576927518313967	0.579237025161887	0.552939124811326	0.603361661694492	0.545996096255102	0.633678141460111	0.581995817090986	0.64012246057699	0.530044142652684	0.716374962832268	0.592877571780012	0.69752384422735	0.609269309972445	0.593625368338388	0.571837022072319	0.602303209942441	0.599570236968368	0.593469778461482	0.797476079419057	0.649821940147907	0.555810857625019	0.622438014481227	0.626363824669058	0.652100634420399
Monkey_Female_Cervical Spinal Cord	0.706526750219041	0.669873218307817	0.503742080066162	0.531236458361354	0.792755824508841	0.785963143457032	0.821361374974161	0.672833345654129	0.587273074691668	0.60289203283911	0.57232765298881	0.641422782860572	0.796796996731348	0.620724637781273	0.776677795603964	0.645376090895819	0.790757911417288	0.573765550925123	0.6736139833258	0.565185430404328	0.61828486385596	0.665656647640571	0.66202381134609	0.541106296243997	0.637330080701496	0.610285851223094	0.630605413403715	0.59362326588088	0.633253384679767	0.591751710622948	0.679566835962848	0.593039704824716	0.674590635102749	0.562054763960185	0.736818648039826	0.626593891120832	0.73043715701054	0.641073586875938	0.641673851770216	0.612684216626994	0.643528664089195	0.657915069874857	0.654025298167963	0.819015785496578	0.67793100179761	0.590291184613782	0.675192509939978	0.671222076845993	0.708203876157971
Monkey_Female_Cervix	0.730323126008276	0.763777000462681	0.6057592595062	0.635264983487766	0.612177124707322	0.616756432954652	0.685714356707744	0.801788944351117	0.73112602985969	0.73146269724248	0.705045496060288	0.749115665864351	0.604011786748002	0.747769443827713	0.678946290826168	0.702064326088098	0.59081110296259	0.703235621803736	0.763949121316491	0.699069069997631	0.720916511966985	0.745041029039586	0.656846168698139	0.643492826582076	0.782818919358027	0.710783133177188	0.761515942834246	0.723165440233806	0.695061292892131	0.735824484562435	0.757362945427755	0.686872919969494	0.767603994046684	0.693424666131442	0.723029109789144	0.695414021948607	0.699647107630028	0.772777550341329	0.701768854915983	0.715841708743097	0.772115297733081	0.754879652183007	0.751836981742753	0.615824262741216	0.760724995449157	0.705601392206056	0.791536745106228	0.804848280873415	0.7398400231008
Monkey_Female_Colon	0.673968178514564	0.682396543972055	0.675440581827599	0.701505515995679	0.536188123121422	0.54863149609131	0.598324317351691	0.725135293848358	0.807546704540019	0.694632148461934	0.773678810085293	0.659205381622303	0.526267638434616	0.745479549369044	0.605269278326014	0.652918101588574	0.527108180446735	0.796783743416825	0.704018328506241	0.789113952741474	0.66921343377686	0.658018368887869	0.607035817464119	0.65342683117209	0.720435433006668	0.739846336261638	0.724542187979153	0.700290622086955	0.648872904505163	0.736037629226612	0.691215938899133	0.697268984988472	0.690720570546361	0.794669102749519	0.621149280748236	0.634584571401761	0.599204672775461	0.739133459504186	0.633812493355495	0.719594478946146	0.754677210651161	0.673636582318894	0.666713432763641	0.545007078349631	0.691324443766432	0.685792140489735	0.713756653488276	0.720099197488398	0.632996457750283
Monkey_Female_Cornea	0.696729747475253	0.709304243569951	0.617135060298689	0.632809531393837	0.598460623295242	0.615281318303807	0.652949531149406	0.740791572884837	0.702134635852382	0.804129483670859	0.67500027153654	0.688983192874943	0.595821378607505	0.704602964796271	0.647865583137247	0.673285969215161	0.581000386409242	0.681102876394214	0.713293824455796	0.682873592018423	0.686281448167334	0.691424325241483	0.681238788640166	0.630515622325188	0.719484824241585	0.684330856698374	0.746924356595969	0.748706718966246	0.666335782117304	0.737145393256654	0.712599508164339	0.677853595168798	0.727344516570468	0.676722506939562	0.687479478163196	0.662781506310289	0.673608163313194	0.749938922253846	0.660584761790974	0.674161242499099	0.727565908681096	0.704756699323272	0.697745455048526	0.607519676027212	0.731291378824454	0.737259503306421	0.738635245973207	0.740898304512536	0.702829830184141
Monkey_Female_Dorsal Root Ganglia	0.723682429650017	0.699900231155247	0.525873258166524	0.560653087111699	0.756677887667753	0.755700564341489	0.790273860579549	0.701722668236496	0.61741462836535	0.624792049046223	0.601211344181494	0.674515637978771	0.770409052817752	0.648297332086714	0.831988216129706	0.667495858087111	0.761944758471685	0.602868354951535	0.706325296168571	0.593824077189308	0.630681542858777	0.697171663433016	0.667516686152367	0.557168691792052	0.66285898379429	0.639005894729653	0.664193065292467	0.624163844826166	0.662022289465227	0.624946391616464	0.701363138060327	0.614030722257678	0.695545641451081	0.590798536375127	0.734822102696901	0.65401507652069	0.732944685419396	0.666848647562864	0.673298780164184	0.642167691961093	0.671110292569212	0.689782620799067	0.689365301085789	0.77889768690311	0.696692967920078	0.618226104703782	0.70631527156311	0.695723733095542	0.723326561799392
Monkey_Female_Duodenum	0.665190013902452	0.657839683112697	0.647936071681665	0.66884437711243	0.524319050001894	0.536768950646659	0.576467657114686	0.696822558057652	0.787779035386693	0.667159090516109	0.797404688863506	0.62852060399904	0.513453344746091	0.741495756762147	0.582036209882652	0.64083747647593	0.513687555006154	0.786096052401838	0.683876743252493	0.815174898533081	0.685708835372926	0.633749002728949	0.600068077412448	0.68148490070769	0.693099363359913	0.704090847254367	0.69226297783446	0.671147538673867	0.633667823697143	0.70266019866549	0.673359198449965	0.704465111220524	0.674717432089657	0.809742456873704	0.609522254602377	0.619358680350314	0.581605181849069	0.720845578707107	0.617388043676661	0.682248307628932	0.736231362859699	0.643914698863765	0.635430973058069	0.534975691990075	0.677586860728362	0.661498637676381	0.683175520103163	0.696355777012751	0.611247319110532
Monkey_Female_Esophagus	0.683647790222646	0.722935347837901	0.584213912364648	0.619668937365734	0.575801793402813	0.589731325174233	0.638425316093008	0.73765306360998	0.692068139891471	0.725179474868531	0.666016347529748	0.69609721885426	0.571595680903967	0.69799374094143	0.637086314021148	0.735280949228458	0.568603853659716	0.663756595323038	0.726170489505115	0.669328392240471	0.657434600568406	0.737355640718169	0.647173190975261	0.619619529786399	0.707141779732747	0.670231032988431	0.747287373422292	0.806736614956947	0.762049648818406	0.774875525389683	0.701649949742292	0.670519054795933	0.708152037149032	0.662363244490488	0.643372948381932	0.751018921117336	0.635045568075655	0.738033418227052	0.747546000811814	0.667040926849439	0.730928093804013	0.724385577989338	0.730360292943996	0.585593894868028	0.703547083744061	0.811889785234659	0.745157603462879	0.731025639415155	0.671366022418183
Monkey_Female_Femoral Vein	0.755048416667191	0.823530729256243	0.623554151484863	0.672040598362942	0.62293120433276	0.635698283493507	0.717272117586281	0.798508795638814	0.707912572374707	0.701731259401239	0.698267054565449	0.822545153710191	0.623459300608676	0.736707685807183	0.718489563669053	0.753550346801942	0.611002762279633	0.700701658820607	0.81995598739753	0.687783881500633	0.699609699120151	0.81089977169086	0.666204368378709	0.658926455933656	0.774252358128016	0.751976727731802	0.784168457613785	0.730144778342352	0.770440269108845	0.725945067182803	0.776422038677999	0.668390617100472	0.758552663608805	0.686949411191759	0.696281190255847	0.769524637700589	0.717675147435019	0.7446090794425	0.77999494514016	0.756370659095616	0.75482611900538	0.826674002475268	0.82890779855599	0.633146187194903	0.747469527853803	0.710448643766636	0.809433072559247	0.792432290747706	0.766238385741907
Monkey_Female_Frontal Lobe	0.657289479405777	0.59430775707318	0.460154025685407	0.468508328156629	0.817963808830782	0.791711678204544	0.750009609197199	0.598763978080772	0.519238469945274	0.546336867415085	0.504769103136676	0.563969728802533	0.85117727742565	0.543863732315912	0.734641585905018	0.592680051786441	0.831372147571246	0.504774425320558	0.591635512344371	0.501677240915545	0.547527867013568	0.588809590454048	0.632966961268574	0.478424282435485	0.554791464104057	0.539158211857944	0.551534293417956	0.524050447874994	0.571151811162484	0.5191223821528	0.60970062392681	0.547146497675451	0.611282900819793	0.496499935517348	0.709591362797814	0.563393641853198	0.684805811266242	0.574997507216192	0.569442213262093	0.540734653551484	0.573259008370268	0.57593146639227	0.570563500281564	0.815485536253191	0.620312527789337	0.527030292618684	0.599191410194415	0.600342465405425	0.64371614745335
Monkey_Female_Gallbladder	0.698578855124286	0.711831654137434	0.582485627303035	0.6132951226995	0.562216453578286	0.571498757682075	0.632391421241392	0.73186135333288	0.720700117306696	0.66748926319857	0.715922952117115	0.683126173367549	0.557384369982166	0.791206861691323	0.624804758946929	0.675379647255556	0.547690798298939	0.703438252384641	0.72982350507139	0.718247277772228	0.734963370384683	0.690476845829157	0.617327774634791	0.771763472468738	0.72246667009043	0.685576082537937	0.709938577594623	0.669875651697821	0.663538080009886	0.690151738097187	0.713336384853243	0.694010345869095	0.713275564816294	0.710891703373533	0.654112325451337	0.654530272605384	0.639133635975058	0.731532977147946	0.661651133689074	0.677862785507968	0.743052148928406	0.6907462666155	0.687551405226687	0.574354032600664	0.712156240106466	0.659213575564015	0.724631786459293	0.734849324759424	0.673027167705701
Monkey_Female_Heart	0.718479460680985	0.748482860366082	0.587540924590776	0.621752690625785	0.609872671552982	0.621853665840815	0.664555530189201	0.729042130007248	0.665965217159065	0.655312259384686	0.655468043880431	0.71967551282695	0.606852469489615	0.694279030072656	0.662093028220297	0.821966425772061	0.597107127338687	0.649106007636683	0.753185798622924	0.65388391464963	0.708820611742091	0.755226469185285	0.668405477065308	0.656125515327485	0.708346469928015	0.687381470019323	0.703925706210609	0.701148347225014	0.792274634159197	0.693795928577118	0.725674076835877	0.67841576117408	0.714866461677699	0.647103980321285	0.664812938732319	0.779504127632776	0.667690040346754	0.71902387979834	0.773237374551506	0.685379261809236	0.722018310262986	0.739189498968273	0.741519627351068	0.621326578420062	0.711018496482261	0.708757637566676	0.734412346630386	0.731966487136918	0.700241562309076
Monkey_Female_Hippocampus	0.661256574152905	0.602900420868438	0.464098726265725	0.472841908267109	0.822211569568582	0.793694101595215	0.764597071792062	0.606165678050467	0.526911296734773	0.552688593631518	0.514312950768865	0.573608098652234	0.84496669109713	0.552263851278871	0.740629741234654	0.595140146982682	0.830722777235071	0.513086855664358	0.601305921805314	0.509440011603169	0.557512936201627	0.597958987605148	0.634350742965077	0.483473342975467	0.566362639333392	0.547118509118834	0.55919405782087	0.52991401458446	0.57342517029801	0.522253401846984	0.617332113093817	0.544765085924841	0.621970597983972	0.503978017107365	0.718755674753537	0.568681901535896	0.693999131450455	0.581486628881796	0.577008574789944	0.549718719583395	0.580939791309239	0.585196064121985	0.580738013008478	0.822833837016172	0.629487912931032	0.53132117574517	0.608890002938186	0.609258808363846	0.655621136303908
Monkey_Female_Ileum	0.663701702086506	0.666813879628613	0.664452645035873	0.684238925308779	0.527820658899501	0.538382028545246	0.586513907503263	0.706280869197215	0.801153338187192	0.672026858751962	0.802336615804	0.643517426777484	0.515478063013454	0.741053756975935	0.591689771971213	0.637804227835424	0.515601523191028	0.81133660379414	0.689804137282619	0.81642029692541	0.681931429230867	0.64275407097047	0.590449896265159	0.666586785045262	0.706602421696208	0.727045363580059	0.699278365413543	0.675403575339026	0.631562986643436	0.707375836708586	0.676009274216596	0.684572861258928	0.679355079239462	0.81960263776918	0.611920413392269	0.620973597572481	0.589775688393479	0.718580092102482	0.620867202928311	0.706779337203855	0.73845821493063	0.656673097105246	0.650178091815245	0.536148756895447	0.679605458206621	0.660432375674711	0.694206398966342	0.702229011577746	0.622580041694114
Monkey_Female_Jejunum	0.660287877128411	0.661663766122834	0.646590682499421	0.668692669511065	0.521116988586064	0.533676354615548	0.577697732230889	0.698992006637466	0.795972644629207	0.671091175668271	0.80413631754772	0.636785178618705	0.509009600113472	0.740036892018959	0.584022311836353	0.63656800603799	0.50950386790095	0.795637758821924	0.68358413044009	0.820429559988584	0.685922128177101	0.637597927844478	0.590839676128354	0.674194594199749	0.696372944955673	0.704897603635534	0.691915055887062	0.672472935985962	0.628411027558662	0.700917868710057	0.671312175259235	0.688067520298645	0.676316155568684	0.814699751866143	0.608567784185609	0.618884405255474	0.583733634821864	0.715642131417008	0.618102129839083	0.687957026162804	0.736804067316729	0.649051283391397	0.642139980734944	0.530528654056515	0.677533466826153	0.659227102023379	0.687527812434513	0.697068281688242	0.616576752853134
Monkey_Female_Kidney	0.704557840695267	0.694834408583184	0.574413687335005	0.603964318492336	0.580140286070652	0.590718468773752	0.637866742333732	0.722132088756716	0.695698223335582	0.672403915576702	0.681091332630548	0.66415314806835	0.573474031879195	0.729501937394898	0.626513357811099	0.687562941853874	0.5648853240946	0.672042018347831	0.714819132582043	0.687382462548056	0.812327253789372	0.67608931757261	0.644070387395273	0.703094869878171	0.706698090621428	0.664369698643809	0.692197813054999	0.659087519830291	0.667601830474845	0.677579046994361	0.709239388709546	0.699298252421218	0.723017632862842	0.678125630502249	0.668868427910251	0.658918162326856	0.647306393346996	0.727511187624631	0.661555970598307	0.660596560444519	0.723688820601835	0.675655714988342	0.67040596119483	0.593288769757548	0.724001594292193	0.65457632562464	0.707180562548714	0.730644991323289	0.674671434705922
Monkey_Female_Lacrimal Apparatus	0.727712921848442	0.745805311947223	0.590310653712566	0.620594083517519	0.635281215885344	0.647490534042751	0.69428114910137	0.76822250064481	0.709353415484939	0.715642353362655	0.683233108348936	0.718432853450531	0.63636546766475	0.731459277180923	0.686553647892035	0.74418984064917	0.622685884529329	0.68446342534892	0.753934973389878	0.684201737514988	0.702871189207879	0.764887594239244	0.672591014553765	0.645222390380116	0.74109944253785	0.698026908039341	0.749333196897937	0.754549458866876	0.758688848880911	0.766814848593718	0.738165902180943	0.71330871105487	0.757445054920559	0.678545641301107	0.717087139727968	0.746703296680593	0.698996646013054	0.795380173304942	0.748954979003317	0.689495533991886	0.763680327420938	0.748874593190915	0.750102595761382	0.646700248944317	0.751662178364375	0.748904822669348	0.765994368574303	0.768798546664053	0.722757892974262
Monkey_Female_Liver	0.676639627182146	0.660283950440443	0.608394269011207	0.625675292031518	0.527409015552972	0.540673334172023	0.577456364403896	0.668614875489183	0.653830827885556	0.620453315599365	0.654704466157833	0.62931754749288	0.515949580944343	0.725808405692298	0.568131173821356	0.657062165465547	0.512474321546171	0.653321359272876	0.689891956223025	0.667040469585384	0.701573764129911	0.639823228251178	0.614770298983985	0.81212708886868	0.666376638507228	0.680864894587507	0.664418190828022	0.619482664951262	0.652165296702658	0.642533769985791	0.675574915539364	0.695505641633382	0.663579828825867	0.665692809875274	0.599028646063993	0.636278844517459	0.581445325706505	0.691897393282386	0.632452595019884	0.663400093751697	0.68026713331074	0.644885383686827	0.638048894072035	0.537796240323065	0.666887162894702	0.616114155555924	0.655594508981764	0.677438205199789	0.613838117874973
Monkey_Female_Lung	0.718562914190787	0.762927948580702	0.65721749278982	0.683901371121469	0.594793552516457	0.601144190529511	0.673622293893278	0.773343005873258	0.727931265270968	0.707437730070515	0.714629864233342	0.753965072876257	0.588895287098701	0.733680666956703	0.669887046883025	0.709344579275423	0.572612289711606	0.723803039355665	0.772630825428306	0.705731483773145	0.699593877571054	0.742042767174743	0.632795859665202	0.649909850815109	0.8161653738793	0.755149349739361	0.748182289026468	0.708242039644102	0.697524073123218	0.717037204879232	0.74508106504366	0.668008040471607	0.747516499271246	0.709234241138791	0.689122858318765	0.695085983783582	0.680461582709879	0.745638158023316	0.701202327204887	0.75975732130899	0.758888228209268	0.760431780861021	0.757586375981976	0.602281344298841	0.743746672954742	0.686597035248404	0.779200563475389	0.771860644045502	0.725953022423329
Monkey_Female_Mesenteric Lymph Node	0.713488514014728	0.720819253931244	0.761113624070656	0.76039465108739	0.581747425618423	0.593012964953961	0.64267580699858	0.726803190240042	0.721616957680648	0.668633513431926	0.70755833374998	0.711109411675533	0.569725007943223	0.696633587809553	0.641414399320584	0.680374068968815	0.5547832965579	0.77067855524195	0.742665504014802	0.708792356209638	0.654178999689152	0.701981232133863	0.625513505570274	0.641970678594278	0.743179079607083	0.843661327614819	0.724357130909917	0.674133047575941	0.683531046084881	0.69004169252045	0.718476524968833	0.659978528805039	0.707480999031239	0.740914867353819	0.656218323054703	0.67429862743635	0.645255598428787	0.720315226318839	0.672055246098496	0.798875000718953	0.714861878571558	0.727511831326448	0.722043960559196	0.583127735283853	0.702591892970213	0.654398523678169	0.72674660791924	0.726367567927006	0.676402471831656
Monkey_Female_Ovary	0.765958450453424	0.769647757740982	0.640430434732169	0.677798312041734	0.639229730815868	0.644777797687215	0.703733240422299	0.790550675046001	0.716729850096427	0.708043098620297	0.696134473344042	0.749714705608827	0.633037266434881	0.733899019908327	0.69430616229937	0.723273756979106	0.621977100713794	0.716287100164592	0.778086044426185	0.697191256732813	0.712341281007798	0.753301367364002	0.676886250523998	0.658023686266012	0.772372844623739	0.754731671470891	0.765975182428515	0.703534953765579	0.716946253432527	0.708770694643247	0.800750226935346	0.699651715500922	0.755244820848987	0.701723334640388	0.722488218939375	0.703877725264474	0.711123578152583	0.749596184493238	0.709074074204143	0.752544630251414	0.753453431056153	0.764753623111991	0.758383816894911	0.645293068648603	0.749554655503072	0.688845159836148	0.782052806311378	0.793839013564359	0.746062391033477
Monkey_Female_Oviduct	0.723391297097579	0.7460271189671	0.574740682955838	0.604098786410477	0.622110843395652	0.619162645559738	0.677707732424821	0.777304355586537	0.697896095823337	0.700514766750456	0.670047507067881	0.72296635260688	0.607738310694783	0.723640878102957	0.66079451484822	0.691916556441266	0.598287895207002	0.672201932580357	0.745597074995897	0.668445166955273	0.704966069984275	0.725896316102032	0.65144399888291	0.622264698010964	0.763992090419197	0.685134867360738	0.735890058422897	0.69080217047888	0.680493491346855	0.697488654558928	0.749845852783524	0.674677622208894	0.751903991456	0.662495445534926	0.719579360276611	0.674632407769757	0.688873807596627	0.741575165837232	0.682743373794231	0.686116444719976	0.742210955664219	0.728076839513624	0.724120510506227	0.619280338224851	0.742361984574248	0.679177680584732	0.765832059905843	0.790259721372061	0.721651343215982
Monkey_Female_Pancreas	0.717790454496499	0.694567697028332	0.604931167183182	0.623603686759803	0.608607045192868	0.624559602397634	0.641203998944889	0.727637581278791	0.698026368158648	0.677692048001448	0.673584040462776	0.659503305800275	0.603108306902023	0.731091217730487	0.640399544409533	0.691353364137384	0.600233050132165	0.674050253448956	0.715416455192527	0.685429098060859	0.707932087241346	0.674022227087715	0.680668889855193	0.685598453157703	0.705036570676291	0.682945452503656	0.705696416000462	0.669095626480709	0.683966828495687	0.696248466977406	0.716485724524467	0.789777354964307	0.729181799024152	0.680138575573854	0.686528255310897	0.662947630277788	0.646026208641265	0.757684088877562	0.65873937004723	0.666140441768086	0.74701888118369	0.67773866237905	0.66879955944606	0.618456293372093	0.734509019904375	0.667921917153371	0.709368638469763	0.734705941172384	0.658926087675098
Monkey_Female_Peyers Patch	0.65484992577637	0.654126697845998	0.656647831455519	0.677528490679249	0.517240129389872	0.52971904436023	0.57293494136718	0.695636573711614	0.794451131672204	0.666537832602655	0.796784636207082	0.629060418043121	0.504305242577562	0.736227803788087	0.579323208633966	0.630071198227574	0.507243551202365	0.801475130133186	0.678580620010192	0.81336261759717	0.678484109182909	0.630634851886133	0.586339601587533	0.668055081867713	0.694917584572165	0.713398795760741	0.689793589067883	0.668373693274013	0.623466775605678	0.702161367273993	0.667485476024741	0.68710202441979	0.670950595685507	0.814096893493621	0.60155694627028	0.611365455414132	0.576538765006219	0.71284032160101	0.610503360487105	0.693669704482986	0.731944080140184	0.643229203485208	0.636146773468069	0.525890170021457	0.671952192882093	0.654590183909999	0.681381370474808	0.692419950965894	0.608815430213718
Monkey_Female_Pituitary	0.75589071119193	0.69288835788634	0.56500694372836	0.57952513162155	0.732514387699787	0.730477265152383	0.737998273557645	0.718460209243943	0.644323756423851	0.656863894955678	0.621089180630615	0.661140090386586	0.73377677745246	0.674272031538956	0.726056531118654	0.679927525076349	0.721085957848531	0.627996109032966	0.701104865946669	0.624082248437494	0.669787326502706	0.683754650353706	0.693395987689784	0.602338591548918	0.687950817315906	0.657733386004879	0.676911891967985	0.636707542280563	0.663746360996303	0.646563131461986	0.723947156961441	0.681774131531657	0.73128050282955	0.619945192000768	0.80848393278015	0.647217697706278	0.732565619550252	0.709279488251048	0.649451850561972	0.651105133858161	0.69891200846388	0.680621903690411	0.669188422303852	0.736176361147442	0.736125423911183	0.636900425297697	0.711304461288335	0.726494269878994	0.712283167864628
Monkey_Female_Quadriceps	0.703593977535336	0.750845377132376	0.583123187389612	0.619648272544753	0.594240903779481	0.610497010496608	0.661669757710533	0.729695234850849	0.649766142229299	0.665778098380362	0.634289646683408	0.73315573866558	0.591655384959665	0.673303854501303	0.659615226661844	0.779819293091362	0.582016852690735	0.635912443605943	0.755424384254728	0.632480527096218	0.661341124127002	0.779514998352599	0.660955730969029	0.62541757590072	0.7022754670861	0.685749339939914	0.721335881153703	0.747920347817747	0.843063816653822	0.723076122761306	0.71652960230789	0.658978273498285	0.711309896560041	0.62836963297149	0.65187401334659	0.832084655876992	0.655904504433061	0.71580049312634	0.818286239321996	0.680635371954218	0.709319837719601	0.774164369922878	0.781185240301021	0.604418032120431	0.700610942514938	0.752046349723327	0.739062345170402	0.727785117505493	0.692918969755319
Monkey_Female_Quadriceps Muscle	0.68939822271466	0.715384926192766	0.585520658210032	0.610999385493674	0.586086574377309	0.604108904170849	0.632146032698718	0.699142530224655	0.632829012565917	0.641145797683456	0.616112969284027	0.690972104321738	0.58189984869843	0.654041442475876	0.631693857386669	0.778481522760214	0.574732287059924	0.620928101522402	0.724135765509713	0.620869918947949	0.647896837611176	0.744588334550801	0.667015525004175	0.624023575108303	0.669549804113188	0.669289995444675	0.687368409224708	0.722187547744039	0.844254090916148	0.702109474799439	0.694300404786963	0.66959058569354	0.68762090360108	0.617493251770979	0.633065537284257	0.826449219717055	0.627453786696857	0.703408733346644	0.801724795769878	0.657852493500742	0.690189702656352	0.730909869257541	0.735290209504127	0.594824015683037	0.680806484761417	0.735086579501256	0.704360869117944	0.70205358022754	0.658298686807019
Monkey_Female_Retina	0.672556095193921	0.600338721602885	0.498987091196216	0.498981147296901	0.73146146413911	0.736378355786181	0.698093306658945	0.611916766998211	0.543011649522889	0.575960784930192	0.523476880218574	0.564631739813291	0.739137654603106	0.564905565142027	0.687396195858511	0.612501086790054	0.716954155168374	0.532833266069463	0.604049414529464	0.528992329294524	0.583197020965809	0.592445317616772	0.673135137352	0.511740652675982	0.575819170458907	0.568609103238269	0.569295251325483	0.542024334060752	0.587479925200848	0.535649375985661	0.628890759701491	0.582943136320203	0.637170393807465	0.524579994289842	0.714370076012734	0.575513171762702	0.757027986231675	0.604565150562925	0.575017053082932	0.554461545019048	0.594109199623166	0.582752744095087	0.573500451996863	0.743531800251315	0.643135543840789	0.548199571789857	0.609509426700401	0.622387656360506	0.654338456868456
Monkey_Female_Sciatic Nerve	0.745695948754368	0.796231285993052	0.587656546177895	0.634848939937509	0.654307787331489	0.66317636858645	0.743617328199512	0.780522159631432	0.683979666512083	0.696633917480397	0.671045429784227	0.791179939754877	0.650900588773715	0.717596999322355	0.749716658110613	0.727342998092307	0.639872676813314	0.670422734904018	0.799329047882114	0.659476669375121	0.694262328536522	0.789676717190342	0.672156435390723	0.63231421792002	0.753300350262135	0.718653662211076	0.761166159697666	0.707265884428966	0.735307204574359	0.699450483061254	0.761236921269701	0.65193293721239	0.751696886345423	0.656239720223077	0.710312018880869	0.738102330369385	0.72828367904635	0.729866032769549	0.762778685221343	0.724064772837355	0.736520111260901	0.798591670205553	0.804028095302411	0.664629815673043	0.742111544426757	0.688369264045204	0.789376906958179	0.774980612923932	0.769435379650505
Monkey_Female_Skin	0.689633122734673	0.731618411235398	0.620175330781757	0.651865317733191	0.564443793092353	0.577070988272277	0.643476635372562	0.75805349793773	0.713960952214384	0.762315267380659	0.685691773961069	0.719669704446091	0.56255535395506	0.711797237818764	0.643811458194575	0.673766504718173	0.550861831724261	0.69788304372414	0.741932862821294	0.689536450550588	0.667950061113432	0.713160177994537	0.633354107067015	0.62956189464908	0.740193531308416	0.711524521038974	0.809317066951265	0.78492362255541	0.677352884500421	0.761532502546215	0.718051834486187	0.665992230133776	0.721480729046985	0.688791216794598	0.651124019323644	0.67545361858158	0.646740603664056	0.752410530143628	0.68160328221334	0.699808308371027	0.736606657595018	0.734894540598781	0.733524140954497	0.57474756701259	0.715023550504519	0.779103540643638	0.758725619238677	0.749855215124609	0.691026970523299
Monkey_Female_Soleus	0.695164595026584	0.725257242548262	0.58299618474499	0.611256618446451	0.591475648479882	0.606618596867875	0.641782667893068	0.700049890691624	0.629058721059043	0.637343711531604	0.614634473061106	0.702068269785466	0.586010840883548	0.650589916813916	0.638853921338496	0.78812659289095	0.576526617748186	0.618435462192642	0.731952077902876	0.618166646178491	0.651874806149182	0.75594843347033	0.665816011374182	0.624471604132702	0.672080525830424	0.6710600930655	0.686240642660492	0.716256283129508	0.847389804031262	0.693275218243156	0.697123520016271	0.662646674639262	0.690626883043949	0.613795979599999	0.637917941660176	0.831892857988893	0.63703554361308	0.697997981878365	0.812253634978237	0.660468446171637	0.689095254984217	0.741316806779183	0.746904068522975	0.600247532453381	0.683742297480261	0.729898311468788	0.70676540828858	0.703948137027003	0.667289585519944
Monkey_Female_Spleen	0.704010095603431	0.708173931216546	0.761476359448164	0.775966429980003	0.564162489555422	0.577692135065019	0.629028819668555	0.719927182854761	0.713408805784024	0.665244391123674	0.705543779500396	0.705575775108425	0.550004002067289	0.693702962669595	0.632681717313702	0.670004373112838	0.547615880855115	0.753705063868206	0.72661343663769	0.701868670213772	0.646838224382568	0.691716014072858	0.609599187205436	0.6464299019833	0.741596789073397	0.820518983234904	0.717001605062459	0.669502212256127	0.672790042031046	0.696518838879805	0.711266436489389	0.650047807319409	0.694092345688968	0.730164310699783	0.634804415614434	0.665039756390601	0.628187842758147	0.709018179194699	0.661102187510862	0.820005923770325	0.705680700123551	0.721250036470934	0.714925163355049	0.567900030347804	0.691684782751728	0.644779881248322	0.716854977889551	0.716160945543761	0.668307931071208
Monkey_Female_Stomach Body	0.689559206203218	0.68910663439357	0.69002998698107	0.706808466660212	0.552140836248782	0.565482516699143	0.614655470917192	0.734567427975446	0.779888787134004	0.709646639567588	0.752285069574854	0.666900518052809	0.541982911275629	0.752608968207468	0.618540451618633	0.663357167987522	0.536545724074552	0.772676274579133	0.712034644156073	0.762559136582444	0.683037202721337	0.667873047541366	0.623332557940721	0.665082569378638	0.741832296546355	0.753788105969183	0.727014110500997	0.703557155094348	0.655028519715089	0.745400205613644	0.704511993283659	0.716009358533632	0.71061216122217	0.769575826569188	0.648471934552181	0.640599303925451	0.619470732872074	0.761987511354804	0.639776506114888	0.731129279661237	0.792867709406349	0.683451131169992	0.674311650359126	0.562218488780538	0.713257551075864	0.688737710798558	0.723333139376193	0.732598159593685	0.652175933459129
Monkey_Female_Stomach Pyloric	0.696489343228658	0.708143865937396	0.662916064792854	0.68476916888592	0.566993111571838	0.57971979493975	0.631791595508935	0.75015186967785	0.784358235235251	0.713027388653531	0.757701431005636	0.685009400838507	0.559533010998113	0.76066009234812	0.63417024675005	0.671704047869981	0.553721741563126	0.766149381887022	0.725219247909898	0.763616149942254	0.686099515449321	0.685543529202047	0.629662388057378	0.658764974600058	0.74723340177172	0.738734523123452	0.733683929753433	0.710676364163407	0.6642969286911	0.746661299728809	0.712530097135605	0.715867823500611	0.722162954987719	0.764691222280752	0.663992115679071	0.651624166604525	0.635812493800334	0.76651200877632	0.654163159667358	0.72375548466946	0.798633250065133	0.697500669812894	0.690505432648021	0.576916294988184	0.723814753902188	0.696088316283492	0.742278232317972	0.747396434821139	0.669088249881021
Monkey_Female_Subcortical White Matter	0.685549650839815	0.637756515005374	0.503280404923869	0.516392129854271	0.825659248931575	0.79002254511837	0.789032350383478	0.640478659192797	0.563617768940026	0.583497532202743	0.551913844523375	0.608523354699013	0.820566676413754	0.589366531207305	0.747293429437734	0.624545715661537	0.812448490994309	0.552272651942198	0.639260565116651	0.546506494196626	0.590126971516146	0.630999399082234	0.655098213510734	0.520412818564046	0.605854261221862	0.587668136718646	0.59571868233733	0.564276444006616	0.605412662894622	0.560035798538239	0.646163050804373	0.577531063482003	0.649723990457943	0.542624127327707	0.727224612094976	0.600811635422389	0.708765538354575	0.616244273974297	0.611123784502643	0.589399118095985	0.615067637022398	0.621461515206081	0.616622399062105	0.82436451533449	0.65672514143345	0.564892003974262	0.641639965537729	0.642131139474245	0.679528834063775
Monkey_Female_Submandibular Gland	0.707084581662066	0.704270744119319	0.618252448153314	0.633643114216497	0.596600217292187	0.614324472972462	0.639115904019247	0.739333392076081	0.70546600323204	0.71100194554974	0.675249424202111	0.673792347563865	0.589031245274364	0.72387118591397	0.636231843170399	0.697242365340611	0.583719359438079	0.678815209846944	0.720169039766962	0.684511399048748	0.705099768765184	0.687984182229093	0.673977417460717	0.664717671977979	0.715718495966975	0.691919281043102	0.726438857953151	0.705163142435896	0.69257802680116	0.739386666800136	0.709582841693062	0.745902822055593	0.737708801454513	0.679646119677501	0.682994783937889	0.678770568647169	0.645056808568991	0.811250311502807	0.673093625585306	0.676480595100087	0.753123578448923	0.693782235493392	0.683870666109215	0.607253532531182	0.738940420659448	0.701725303602312	0.724799431485499	0.743467221573472	0.670963340147885
Monkey_Female_Tendons	0.719567900853327	0.779672824458961	0.597828433703006	0.635572015969274	0.604926264820988	0.618557258267775	0.683218722374363	0.751115299710921	0.667689470631595	0.673130927887517	0.65479220015794	0.7691974583704	0.602801211350413	0.688896001341854	0.679434035636448	0.783231969136087	0.588244467074434	0.658700638396874	0.782108857654368	0.64838373836265	0.67462592628942	0.806537146041394	0.658172177364719	0.630906705917941	0.729009002510608	0.712950984635634	0.739379433484189	0.746504605323809	0.83821509737144	0.724152299447107	0.736989156148072	0.654476333211307	0.729314661549512	0.646185527491376	0.670546826868071	0.833339022558234	0.681710606214099	0.72284923137494	0.828192948911384	0.706849906995025	0.725342103026695	0.806347288688761	0.815057816761161	0.614039315059185	0.717266878781457	0.744724842379026	0.763639002108985	0.750444061361468	0.723211186971916
Monkey_Female_Thalamus	0.670097113521767	0.615482770400403	0.474577399628553	0.487517759593217	0.810509787643356	0.793656838081153	0.78058529278564	0.618433646221345	0.540699754416458	0.562075700057595	0.528821598555021	0.585537748750485	0.819906089098217	0.568720150862784	0.749055250822758	0.610786920239027	0.809467281378946	0.527058226635624	0.617219475346597	0.523731601598326	0.575783782248226	0.612348386826103	0.64379175480152	0.50100815566519	0.58246367328996	0.560821063843214	0.572878790886754	0.543539451124313	0.588815255720451	0.540357829736887	0.63037572478345	0.558415363885352	0.633587187241013	0.518918819400809	0.719905182060803	0.583259102849569	0.705142591756887	0.598622355951081	0.592472773753534	0.564132464330625	0.5961579508393	0.597808356755356	0.593418415880015	0.842896696299605	0.640800100806742	0.54495702772134	0.621069518677154	0.620557387658362	0.667410804313319
Monkey_Female_Thyroid Parathyroid	0.748284408681076	0.767025634474876	0.622664613264159	0.65476915369356	0.630294678147484	0.641157792265043	0.695449700092432	0.783596075820317	0.722516041425592	0.72476659863699	0.698697770508206	0.742585329152918	0.624519561397178	0.746537382439189	0.68728739141542	0.738544702297377	0.614299782149924	0.70320656789138	0.781144766597488	0.699441551342233	0.734497349189884	0.757633864120994	0.68617259997399	0.672213544994418	0.772428852780081	0.733287482599521	0.763748583945131	0.733697980987001	0.73801633381373	0.746210832815528	0.7625524060206	0.72202159515124	0.791752547233453	0.696795518780258	0.726419140732035	0.726864190429597	0.702014188523815	0.779956309460885	0.731046228868807	0.723132969017165	0.772457433687532	0.759959174302444	0.756791514551031	0.637913577531576	0.788127301289726	0.726659861986311	0.777604866951235	0.787691876965271	0.731722185578776
Monkey_Female_Tongue	0.671549436742148	0.70445353772543	0.597718601486201	0.625608270876995	0.56579228525429	0.576240662412955	0.629959432629266	0.726069590136966	0.69136728414254	0.74291588320253	0.661781256828845	0.683052179728773	0.559731364839819	0.683711389044059	0.62770725259126	0.716193654694674	0.547634193900815	0.670608679312377	0.713877595840716	0.66923390682899	0.650582794080773	0.724093021093721	0.637103479612572	0.608000304677505	0.706178960363146	0.6791275249597	0.757432695049978	0.824431403915947	0.742546526111402	0.778853171390637	0.694259793518708	0.654459671782144	0.703582706441075	0.665438166833495	0.64201031379822	0.732586867837794	0.632418920695711	0.736426741064336	0.730455737464612	0.665487398488853	0.719438705117217	0.718833778315376	0.72421415805722	0.574175313596697	0.698018291880575	0.834210939390873	0.731191297507683	0.720588342627574	0.665776315299046
Monkey_Female_Trachea	0.69561641752621	0.710793297043948	0.601402980579123	0.629836840367445	0.581994674010645	0.577532106104879	0.644556032646451	0.753453563478546	0.712660408813847	0.704732708610084	0.674508547161074	0.684903083418988	0.566251783518038	0.727323772287262	0.629806855846039	0.665363133436419	0.559748399102212	0.692754000211914	0.728923351683621	0.678837053057543	0.682582312370204	0.700803488387788	0.626692261453793	0.628496352567512	0.761367287156637	0.701352074395752	0.738312276911885	0.71023835664332	0.667921449435563	0.749517289780074	0.715133445413511	0.690939400006227	0.732711947835404	0.681279310163209	0.685325905460774	0.653778876633962	0.642467385407052	0.766146487881923	0.661301274847043	0.682002910087656	0.744297200359259	0.71228191239595	0.703736823765542	0.582472201301702	0.722338562225906	0.699403260745416	0.741027245693153	0.756646632959882	0.672468404788616
Monkey_Female_Urinary Bladder	0.739300052351947	0.782376577392654	0.609208542221824	0.643225751125545	0.614844887735137	0.624015952820362	0.690876601733578	0.799514359501974	0.73581046359373	0.725948971249752	0.711070177936811	0.762530251091777	0.61282035497031	0.748259335407295	0.685336261376848	0.726242232944347	0.597575604183145	0.713795788367821	0.785587885312447	0.706538863125164	0.707075017274375	0.763147651763665	0.664893816190189	0.647708848816337	0.77641333501891	0.73073477056423	0.77420985511573	0.733754060191467	0.721461170925136	0.73803892070719	0.763009594949083	0.694839295369841	0.757310734216149	0.703849896775922	0.70900640703081	0.711703430068122	0.701810227713606	0.766192997862643	0.718609503976431	0.72797088992018	0.779635066090078	0.769357726156831	0.76746758749854	0.624143761430298	0.751029810013262	0.719914927601488	0.81898151376134	0.797708090586041	0.741692182012403
Monkey_Female_Uterus	0.759247551615671	0.808207487529001	0.612877845587462	0.651575662107975	0.634333400525173	0.644983344285984	0.71186926862995	0.807532945740036	0.705321886490408	0.703581370168327	0.69137539007442	0.802882901099028	0.632796609402745	0.724864123889301	0.706282767267133	0.747981109288056	0.61725452701434	0.694116288531365	0.800893644697801	0.681420004805263	0.705448993312793	0.795794418752071	0.670131970009356	0.638578417362002	0.771137471654455	0.737902836409642	0.771289136070508	0.721633506878544	0.75235859453769	0.711544653651847	0.784441399052186	0.669715621539954	0.761031019420824	0.679155427281618	0.719862260501226	0.750868797928288	0.721715570688447	0.742896668992014	0.754428048897216	0.745899802785652	0.75429650920677	0.808224581580561	0.807529179562255	0.6391957154369	0.754834585183388	0.70340515719303	0.810798892831695	0.809627862425378	0.769010361192662
Monkey_Female_Uvea	0.742285346035274	0.756037197201277	0.559316894419908	0.596702497060145	0.681270822057168	0.686654370480318	0.740949525843482	0.752106050939868	0.663029028801467	0.676717144965147	0.653694008222052	0.732153308801907	0.68392643275554	0.699491475433189	0.727354757130039	0.723911548970441	0.67081515046362	0.644998975472988	0.749594546901738	0.643148504120703	0.694339410848373	0.749040513112975	0.688602236966784	0.622439948320446	0.717100135772463	0.678303101413474	0.712050339548492	0.673067673997017	0.711309097810719	0.678547790643447	0.747520904988598	0.652175552598434	0.735348517682362	0.636622013484078	0.73353339287832	0.706778654470141	0.784825356000634	0.716692783737681	0.715824800253153	0.687661517538962	0.721763422110063	0.739602132797202	0.736924132794245	0.696920039001671	0.733684795779394	0.664310767527875	0.7576590177954	0.754734336426182	0.79439274631003
Monkey_Female_Vagina	0.711232994208468	0.756808545125941	0.626775772019205	0.657848535495261	0.588068841170431	0.59629404768524	0.671491320969593	0.787140478825441	0.739752140982369	0.759673111204998	0.715569065881757	0.745119653532919	0.583513881897842	0.729986447973867	0.672122904161933	0.692116432328156	0.569900663393339	0.722653775395925	0.760122253813117	0.710097164004123	0.683395220996736	0.739502654894217	0.636458755783075	0.626755900948817	0.761040840254058	0.72943878333411	0.794738140996255	0.782696021868075	0.688967636017238	0.763115889299961	0.74072230884508	0.657985619444076	0.739405717603892	0.709836526120619	0.683825424619724	0.689316875898624	0.67856584737193	0.757492390457572	0.697149209819131	0.7267499064176	0.75830685972638	0.753838653122629	0.752251172086064	0.595509043118207	0.733006819535735	0.769853143013557	0.791545447316937	0.777346006287765	0.722200322392808
Monkey_Male_Adipose Fat	0.757311028559236	0.817889595730509	0.627488370669839	0.669863086458876	0.624760258466873	0.634464973564094	0.711095587653681	0.798302677844959	0.711492859469699	0.694968413723965	0.697419890801851	0.803522948598331	0.622821293823327	0.734557371014929	0.706563406334901	0.746524700374436	0.608184658381787	0.707459049474714	0.826956520076198	0.690232280474088	0.702964713678761	0.801717858716214	0.659664921599228	0.657826545300927	0.781491447785929	0.76446762108951	0.781019462653182	0.719470936087186	0.752816848282173	0.718866832471944	0.776159745570736	0.681615764273786	0.758468782552342	0.692808463686532	0.701300024440865	0.747407848053715	0.712886751739907	0.749932998501864	0.761274096729323	0.757954011111028	0.759258763315133	0.807563314017614	0.809436182504842	0.633313015551438	0.747997046371988	0.703008907235415	0.806887371125459	0.794127408044817	0.755055861137367
Monkey_Male_Adrenal Gland	0.796999954747806	0.742741849797143	0.621591508428341	0.649549386176909	0.676012900259416	0.683597003123203	0.712914779758475	0.750563838988005	0.680843078532438	0.67736849884877	0.663291421136972	0.716183454506208	0.674607592769343	0.714930522101082	0.705672104443183	0.72716743092841	0.66477140114169	0.675476648037966	0.756998175708582	0.670414101597111	0.704526180985666	0.726809295323966	0.699065452520924	0.674170367241092	0.720084157863743	0.724663371813493	0.728289227265598	0.674477584175738	0.721682635642597	0.684491210578437	0.765910029234183	0.71331965475484	0.742183908274348	0.669848639663978	0.735779038878348	0.706866467783588	0.706568954128484	0.735299457130983	0.704266816740517	0.711743888062598	0.727720798523809	0.729733844625771	0.722059684058135	0.684247538875693	0.744689062721556	0.671955448799737	0.743563523577909	0.754563958682257	0.718413629689968
Monkey_Male_Aorta	0.747560039780912	0.824027848906487	0.59483556407884	0.642396675304406	0.628426616867529	0.64306744519562	0.710262880408153	0.787685403535311	0.693943250001886	0.688950038814001	0.684785533249685	0.801733860238363	0.632540043303089	0.725327502098763	0.708248731259001	0.75495230231897	0.620464782736422	0.679474542497333	0.808988392459054	0.674932354844142	0.699552066609247	0.798910838291037	0.672735069638145	0.652990298255864	0.751469383370451	0.723672945027174	0.766230932375539	0.709971726179306	0.759610332538593	0.706065104123269	0.768352756306612	0.669437753951718	0.750460807822893	0.670050337302914	0.693512661004399	0.75912152385265	0.713518202341178	0.737934974669772	0.767080051048773	0.726541335120205	0.74842109550195	0.800740919635223	0.799815548887516	0.639591947393681	0.740860327337868	0.699297195572164	0.795533750281028	0.785485022339724	0.758988149114454
Monkey_Male_Bone Marrow	0.700572428349498	0.731507527803232	0.761293361410901	0.816369266035983	0.562624483953209	0.580950641950411	0.634698974627585	0.727814095335042	0.712151903488957	0.677970920542931	0.704239303197193	0.730183113618984	0.549889576976105	0.689138248519764	0.640407317467236	0.678461560137607	0.543542790546608	0.743664166077558	0.747212787181817	0.701918922307313	0.65258773434386	0.720225807082363	0.610973717857749	0.642378187276428	0.737784496746484	0.803834893490415	0.7382632292406	0.682415595495408	0.6864245411269	0.694169400606132	0.716403110725265	0.641576476348679	0.707864711178241	0.721956190954374	0.63810793197307	0.691079427864302	0.635701316898242	0.710281586931698	0.691070431439965	0.799022334658761	0.70894426712549	0.742053118689258	0.737708213105815	0.566780130084906	0.699408991222026	0.66135400562704	0.726292092964926	0.723469587928477	0.679829433449186
Monkey_Male_Buccal Mucosa	0.690371561809927	0.73833816588197	0.612014530541707	0.646928028985759	0.572470702760061	0.586310430978813	0.651806956428317	0.758948575292376	0.714833757105265	0.747574687482906	0.69019424065396	0.722890357392329	0.567629939704677	0.709072025080532	0.647929956366327	0.727655404598794	0.555972548220325	0.696317773521413	0.743193311887712	0.688556574943258	0.672469300714101	0.75878455855032	0.633730291584173	0.619216373008684	0.739599316325457	0.709464149123592	0.775737595295864	0.821775744936678	0.757610181524421	0.792041420656454	0.719898901900906	0.658489775029459	0.728840573362307	0.687252450990192	0.663871467928583	0.752489205423409	0.655896141280359	0.75899158992281	0.752426625645274	0.703625722118536	0.746187058776138	0.755347013341752	0.762164872534427	0.581495414917662	0.720536553110432	0.815394212807326	0.76529236945514	0.751307436734205	0.698260529226631
Monkey_Male_Caudate Nucleus	0.665736290242697	0.601216466933948	0.471741811015157	0.481058040581754	0.836680451466946	0.781229374402449	0.753948964352655	0.60637807254961	0.528797286217902	0.550036283378167	0.515420222953598	0.567297219056019	0.825657113157709	0.561815666509439	0.724804548171012	0.600244588212724	0.816096431878067	0.516215059080415	0.603009820465092	0.512723516371901	0.563161843161441	0.595450165021117	0.635241952362716	0.499888638223601	0.56739345183762	0.553265588287922	0.558556475071954	0.529452879706628	0.577561393411254	0.525586124553142	0.618784363331091	0.558676480525679	0.621196149780541	0.508473974071705	0.71762867391483	0.56741114153401	0.685197082708856	0.584771504593052	0.575612478271141	0.551825360631211	0.582110719104045	0.579249565715943	0.57475852569283	0.810864059177189	0.629069023731345	0.53338539978049	0.606009186656452	0.610373012138074	0.646300709047657
Monkey_Male_Cerebellum	0.676458751698837	0.618362615387466	0.508281658535279	0.512724677630656	0.7791721418311	0.831198439361053	0.749799492777807	0.624830411976682	0.551984525416604	0.579167341994697	0.537353793181441	0.588230978662694	0.795943720429941	0.572710693217181	0.72795529235859	0.621260952322111	0.781471593036515	0.541601454232917	0.618027859569156	0.536653390145748	0.578119136503805	0.611388838088721	0.659654126380147	0.515598272991963	0.584063532724254	0.578909605646873	0.581368923871008	0.554609841517983	0.604485799411007	0.549224638052618	0.635000067547529	0.583213448252043	0.641710730508017	0.533139825681325	0.716938524085612	0.594782934296873	0.699102227028163	0.611206849925266	0.595404312606622	0.575577074916697	0.606369904000906	0.601798848859952	0.59571985839123	0.797246362899059	0.651401023232933	0.556809143228177	0.624381840409648	0.628402659424587	0.655400162399612
Monkey_Male_Cervical Spinal Cord	0.704925866572897	0.662527452607727	0.507570056106873	0.530720666171688	0.797587921016731	0.789011958320745	0.818799963052377	0.66642103825936	0.583963507991755	0.599572116008866	0.569776744869696	0.634047956276759	0.801325892270069	0.615473557008767	0.77477995111887	0.641611482417785	0.793973936449408	0.572414883854852	0.666922853288016	0.563373568552093	0.613716215115435	0.65825636637022	0.660877385440214	0.5373027871515	0.632400443802432	0.609441023865923	0.624058236341642	0.588378952311536	0.627625277716346	0.586172976561145	0.674577322400735	0.590190916034346	0.671003874582605	0.560676582943102	0.738493520743054	0.621763600231821	0.728810590809438	0.637504001771838	0.635448832596194	0.610485157404148	0.639181415413789	0.650886561720747	0.646522378513856	0.823181008485571	0.674988501167241	0.585708937071269	0.668929358669324	0.665905605102712	0.7039539327815
Monkey_Male_Colon	0.6803100675648	0.696474190671306	0.675219346448423	0.70157857235391	0.544403809537292	0.556357248541272	0.611374639570126	0.734350902972987	0.811516388644089	0.699658682937181	0.781772532049799	0.675940474602107	0.535725363306586	0.749328602300474	0.618375450569054	0.660676553651914	0.534179798590426	0.800776259576402	0.7150255282602	0.792771407419219	0.675767063955552	0.672617557824856	0.608321649839243	0.654420902301865	0.729971778063316	0.745483120609863	0.730961537705896	0.705552833554101	0.656616581412139	0.735730631984334	0.699048477027512	0.689108326483101	0.699233864307655	0.797685738471345	0.632033332489941	0.646666300749708	0.614367579400145	0.740193164186479	0.647253918659708	0.728525251832264	0.760079261224687	0.688293165149008	0.682446693066588	0.553553033679475	0.698939836424295	0.689749693354577	0.726696067448766	0.729416773203591	0.650153707676634
Monkey_Male_Cornea	0.688000263753392	0.69896928340642	0.617556712596746	0.629919807912514	0.59112140399969	0.609799889027984	0.64220532503761	0.730580937255738	0.696292757200425	0.802072282114067	0.669651967029832	0.680017071552734	0.587865192179369	0.695408294341872	0.638055006196062	0.666152666272319	0.572961738308646	0.674782253831939	0.70271161802637	0.678225839192205	0.679681041220824	0.680214755522539	0.677701658667628	0.625016692967335	0.709913646923717	0.676708370078834	0.736919918544243	0.743184068062236	0.658538390450859	0.729137067612086	0.701762857710215	0.67249628578921	0.721225316556947	0.671315642253263	0.680384462393975	0.656471999187113	0.663801078941368	0.74215834033601	0.65277632053913	0.665786766739275	0.719407117085284	0.694649673095128	0.687809963058994	0.598966748996152	0.725369873814996	0.732173735430517	0.727940119099846	0.731960120328341	0.691557210143603
Monkey_Male_Dorsal Root Ganglia	0.72018854416913	0.718080947732672	0.530741660037305	0.569599382410962	0.731682418243296	0.73402490019049	0.778467691127486	0.711663288943169	0.625228196022823	0.629799365612143	0.612850736139797	0.697689098355849	0.745223346359962	0.653934869235707	0.825720531064058	0.693475504344879	0.735580454754315	0.610922769098506	0.720638719579905	0.601818819773506	0.63136915062172	0.730207884210943	0.659445668737935	0.559535722827274	0.673794948545756	0.647247939694364	0.676738002480264	0.654839977070902	0.700069747048755	0.649242258530707	0.705760721008775	0.608147568670296	0.70097248745809	0.598403235915434	0.726280665971201	0.695721796432265	0.730935207744947	0.671549358195021	0.715651568218961	0.654585996280679	0.679317849414507	0.71914251161908	0.724114707645182	0.752368762950925	0.699351455652983	0.64850075282587	0.720216090592088	0.704692390010912	0.732049238438228
Monkey_Male_Duodenum	0.658447186952631	0.649938391547513	0.639581751801165	0.658364299371213	0.519890021659411	0.532699001862224	0.570445271232171	0.688548067714005	0.781452039894896	0.661786276191324	0.793374733772136	0.621515714993188	0.509360536959429	0.737434699654428	0.576311421094557	0.633906910508478	0.510600928648517	0.776069487426191	0.674864363744106	0.809637746988774	0.681625267590306	0.625777519764616	0.59593766279233	0.679484280018231	0.685109524731206	0.691251455143989	0.682343029314687	0.664300871037525	0.626745691352741	0.696875988491249	0.664928402139812	0.700007306645966	0.668038993077193	0.802019359854652	0.603716626825106	0.612851645828362	0.576061631430409	0.714616642121165	0.61036849252453	0.6728467629492	0.730808389883405	0.635888348702368	0.627217361961578	0.530842770522096	0.671785049738927	0.654434723891561	0.67509931504555	0.688289969711988	0.605655717095603
Monkey_Male_Epididymis	0.719145350857236	0.735485165056982	0.585888595880176	0.620148930141095	0.605570215772742	0.613532756973919	0.669079278216768	0.767216304962609	0.693510399401272	0.704725836285021	0.665324485673228	0.712122116251122	0.599388203719139	0.713188493907678	0.658375496998401	0.704888882276159	0.587716657311812	0.674586052228036	0.739333601162444	0.668788398468701	0.699839136543711	0.730953953277265	0.66117892142884	0.626283634819558	0.736204084670247	0.690600613018223	0.743117364698043	0.709866414092274	0.705355215254645	0.713337117139602	0.745708299981401	0.682433496071848	0.741520187914381	0.665372133914507	0.703059859307615	0.694067592490026	0.680883767940212	0.743442675287124	0.696602227390309	0.686725930923289	0.733876456758249	0.731843050574687	0.729238515349525	0.610180705553805	0.738318023947063	0.70119320457512	0.755004001512557	0.777643832522639	0.713735140453854
Monkey_Male_Esophagus	0.676503069162427	0.720903534916516	0.576810224179509	0.61560020806916	0.570309573450406	0.583966759523813	0.635333354018337	0.737188312810233	0.692847510579623	0.724643517874281	0.667086966635872	0.695482303720578	0.566671972561209	0.694947104650001	0.634220878721972	0.723269744946117	0.564610469136523	0.663945858767429	0.721130461135838	0.669314006891787	0.649415305764913	0.732744072788995	0.638882760546155	0.609307283883981	0.704601079238373	0.665254822475921	0.750147952112938	0.803952279745322	0.745984084761139	0.772724236956924	0.699058607784768	0.661159005159003	0.703258613767241	0.662639900066341	0.638111982754239	0.7356336796054	0.632402646234325	0.73280822682059	0.734192516585798	0.66426273449315	0.727692688475933	0.720496495276027	0.726431066690074	0.580330403651408	0.698778303551951	0.807457119125896	0.744544853149637	0.730122392116332	0.670373717969545
Monkey_Male_Femoral Vein	0.751682484420568	0.829366776201173	0.606857873684465	0.659170216511961	0.622263225376173	0.634119863693553	0.72083103024252	0.803413484978252	0.703894783687941	0.69835459988935	0.695366675809524	0.828321880430978	0.623317410116934	0.739721051996132	0.720249716903777	0.741217847363355	0.611203070814937	0.694500610662061	0.824433362533394	0.68247308032431	0.700963966770949	0.81421413713242	0.657241464800497	0.655143709956002	0.776539581469807	0.745709025834601	0.788226011883327	0.71859808001789	0.753176713867719	0.715180379686419	0.779532967473206	0.661102103081361	0.759394304437603	0.68058796122293	0.698251354875122	0.755333553250679	0.721267054126425	0.741476360752446	0.770617652766534	0.75139190054211	0.754774206742263	0.827664721206693	0.829945162114483	0.632224668342405	0.74726593342198	0.696656271655655	0.813739543141354	0.797635454215165	0.773882760977007
Monkey_Male_Frontal Lobe	0.654316723912491	0.594463550428899	0.460705827606171	0.469469649811974	0.816829698735909	0.790324413780352	0.74966694071401	0.597129298440249	0.518236557284978	0.545551264267394	0.50561145482966	0.566341957761434	0.850122140028252	0.54237549646893	0.73483915935527	0.591306202819299	0.830640881328879	0.503570399263178	0.590326378398805	0.500989011147066	0.545127027387145	0.589321909153889	0.629973909661443	0.477280183760128	0.553691767269912	0.53786583128777	0.55041828603795	0.523025018870095	0.569993735139799	0.517587885969699	0.60812566531793	0.541870282192868	0.610469736742227	0.495450753636656	0.706876028481878	0.564411538854266	0.684039113305058	0.572150371493135	0.570408632985215	0.541376004112955	0.571985453417672	0.577185002858835	0.572028327624437	0.814110762212249	0.619236325708402	0.524891934167298	0.598046920659443	0.598350544754823	0.644635909872231
Monkey_Male_Gallbladder	0.701689587068118	0.722348038856948	0.582856390163558	0.616991451427501	0.569221263833958	0.579102945971442	0.644411881191965	0.741860384548317	0.72733831970981	0.676821873871225	0.721709826973529	0.697073718580641	0.566612556989995	0.796330033209122	0.637254571744413	0.677934730271867	0.556834740482567	0.710348212838843	0.736579679873395	0.721611244380733	0.7290509326282	0.701734238020359	0.617995083430685	0.753708813765044	0.731156912311496	0.690658214200809	0.720719305354189	0.679442770412692	0.667076679367162	0.699577029607694	0.720588971500607	0.688747527583164	0.718036652774326	0.715104395139379	0.660625660592384	0.659265827147406	0.649385638779159	0.734178546277506	0.668106305113279	0.686444504243101	0.750117757137484	0.703088086414865	0.700608442570785	0.582351692304497	0.716815021727662	0.665829409558811	0.736622975019817	0.743110724472264	0.685317190252458
Monkey_Male_Gastrocnemius Tendon	0.71442839960981	0.782623393789172	0.585508695327757	0.629207409302185	0.60045771625734	0.615144955266387	0.686070777547013	0.751843759367825	0.662204512742497	0.668560393816549	0.651580252298483	0.775442989703845	0.601222902487255	0.682329451888119	0.682368699497469	0.77982427476289	0.586503253890978	0.65145743559955	0.781159632230267	0.642573680001888	0.668515368313937	0.812589465972758	0.648832602719843	0.619164679217497	0.724986468661903	0.70514326209887	0.744083977954438	0.743350103691939	0.834478174480291	0.719015210078753	0.737554477520174	0.639833665867221	0.72501346960536	0.639296950635914	0.667930508249122	0.831439092383398	0.683489989558983	0.715126167809564	0.828011739156742	0.703918557783237	0.71940464182237	0.811233057957685	0.819543469681252	0.611007144472355	0.712967721304841	0.740135087129943	0.764952568185043	0.75093327685112	0.72898995017408
Monkey_Male_Heart	0.720492342981411	0.754779479509344	0.593531870329909	0.630920042573916	0.614395240703202	0.626396491595105	0.669701028399899	0.732844100818325	0.662479381580607	0.658583543283643	0.651611478529949	0.729536939576027	0.612419962369989	0.686829065537296	0.670003015596732	0.824511798836575	0.602968971010177	0.647815492321577	0.757692394305834	0.64929643794298	0.679707265551555	0.76336352366165	0.669038865235498	0.640926792383981	0.711710245168438	0.695576154225281	0.712063053241999	0.706539666514195	0.798612691801346	0.697143644348701	0.729836734005803	0.671080800274928	0.715394667339832	0.644033522886783	0.666360739678137	0.785267170197289	0.67157212573236	0.716171266914785	0.7783329171761	0.694961256341756	0.720501120174971	0.74942952422817	0.751624655285222	0.625225731495375	0.711580076831976	0.712677722314385	0.738903190681952	0.734600816456216	0.704999809385441
Monkey_Male_Hippocampus	0.667911718309298	0.608611708037587	0.467478982725413	0.478277179575799	0.821600125993416	0.790941826039944	0.767573301566254	0.613675363497891	0.532847985581659	0.557417259701155	0.520129420490677	0.578409895447237	0.840808935231322	0.561795540943866	0.740618881847481	0.599408909356667	0.829759743482046	0.519174888958144	0.608784273984121	0.515544534599448	0.567876047178434	0.603574430999119	0.638319943059719	0.492915907129866	0.576051842977913	0.553324274551481	0.566879557647769	0.534451259389856	0.577719122706402	0.530041707656029	0.626079268746136	0.553792757005762	0.629811821070815	0.510363898642798	0.724747668001132	0.57174203094893	0.70149337120448	0.589629866005077	0.581043618261595	0.555866603865853	0.588453045091486	0.590741198643352	0.585865388331341	0.821415189093616	0.636833373105816	0.535361089043189	0.614892613462442	0.617593929684628	0.663404234877421
Monkey_Male_Ileum	0.667677213340275	0.674019924661299	0.636940153540572	0.664234722132955	0.532682370506165	0.544244373169104	0.590298229096143	0.711581318721076	0.798960595032658	0.678087796212847	0.798969144728295	0.648100445499195	0.521943086059569	0.744870130448916	0.595888948286764	0.644625746125517	0.522137603087452	0.794555395464237	0.694253506867026	0.8148561684281	0.689132698169306	0.649688658106591	0.598534915898397	0.668494622803905	0.704259520120339	0.703654709607341	0.70370920188844	0.68145810090925	0.638020493937147	0.70858357433781	0.681397738473152	0.692826091376926	0.68480390523229	0.808418653378846	0.617705518524104	0.6273133315426	0.59537714542476	0.722136286581736	0.627758109593367	0.688630734226839	0.745152450019098	0.659833904175466	0.653642304358557	0.541899153184752	0.685520886756784	0.668695518649704	0.700700992148205	0.709151229479728	0.628443369831348
Monkey_Male_Jejunum	0.658358001914575	0.659655864705559	0.649479358462736	0.671778033506375	0.516990333173313	0.530321605395575	0.574466348006783	0.69801027714178	0.79486650027479	0.670919859267474	0.804131045296642	0.635889305340538	0.505383475240201	0.741036319937582	0.581162165724219	0.634545730334375	0.507349240034593	0.795123472680366	0.68121331752115	0.81988527512363	0.68259535186209	0.635499015552858	0.590162617559557	0.673304777836393	0.69551110475912	0.705119614586131	0.693324454459754	0.673383732869698	0.627603989077094	0.704690953132881	0.670023879498304	0.689455547174031	0.674502565150963	0.815137685143048	0.604249576912676	0.617972707260655	0.579775369076625	0.716645458869491	0.616520057025284	0.688810628062515	0.737138595236369	0.648407010362848	0.64102988015692	0.527040648720395	0.676222182455683	0.65959658154594	0.685364113880724	0.695631926551018	0.61440195570912
Monkey_Male_Kidney	0.70401273842061	0.696403492502663	0.572776653466562	0.603759724020805	0.578791965589572	0.588963427925527	0.637776974493162	0.720774866344364	0.694569924098986	0.669130884599818	0.682314585224358	0.665923168596376	0.572823519823887	0.728324502619294	0.626653966250288	0.687827339365619	0.563852809953186	0.671838257687405	0.715253330818045	0.6883259041422	0.812350689789449	0.678191266345442	0.642139935145006	0.703984626325301	0.705427493961618	0.663782856655762	0.691976203889279	0.657710079864934	0.6685343036951	0.674271016992755	0.709993233039875	0.695251639035143	0.721203750034437	0.678875081869009	0.667138054925532	0.661011293332286	0.646660894172134	0.724147506918341	0.663055471867773	0.660824854542464	0.72130577460923	0.676910754621524	0.671932471321565	0.592359050695322	0.72220185423163	0.65299507841318	0.706777878572921	0.729374066600265	0.675497773703118
Monkey_Male_Lacrimal Apparatus	0.726699884561689	0.75599583544445	0.614651091846707	0.643649481782745	0.616009559140253	0.634238439258965	0.687911978884702	0.783026312413647	0.733047648137202	0.744142729800605	0.711020144741277	0.740824573356285	0.615030827048809	0.743153095742949	0.683548104974022	0.712544292530436	0.601136850478945	0.709097390464435	0.757923351405398	0.706057506687546	0.711336289571976	0.757775748354821	0.658866596397694	0.648127738860873	0.761153404881055	0.718512468289501	0.765821066230206	0.749629689533045	0.716959653346919	0.766827570202562	0.742096191964443	0.699087034537317	0.770209914323715	0.701146451884863	0.719953373530804	0.716567367839123	0.704038590682875	0.802939844721307	0.722172069975515	0.717307270397954	0.774116565216778	0.757894590444486	0.757397208074711	0.624910528773737	0.763902381149561	0.729040926619635	0.781555081311937	0.781567983551478	0.738328744845615
Monkey_Male_Liver	0.677725518534993	0.669161755492901	0.60594570072845	0.626765843412566	0.525508143760561	0.538956577569009	0.581848319418601	0.675332284379134	0.656355273180522	0.622299944725252	0.657693622076643	0.640242744829319	0.515200741377597	0.728433905602541	0.572161656792872	0.657942341710616	0.510072778404895	0.656143769789836	0.696603283059934	0.667930058715946	0.704433124193541	0.64843930511987	0.6096603562845	0.81045935574966	0.673832155101318	0.683713541947416	0.670838088425185	0.623477326256061	0.653751630419652	0.645084547834054	0.680087653221744	0.687878428983304	0.665826168673035	0.666758530961138	0.600458524908379	0.64015951715128	0.587282014771008	0.691414535151026	0.637877906091002	0.668634125767828	0.683477976282754	0.654300524787516	0.648354128364669	0.53614806925024	0.668143416698858	0.617705726085359	0.66350044018559	0.683152736674694	0.621686192665605
Monkey_Male_Lung	0.724881915624256	0.770359838467519	0.651362257610952	0.683849737524705	0.602130937817976	0.607576955239661	0.683203892242025	0.780833415709056	0.728789230617496	0.708232481428824	0.715400685159649	0.762249281224739	0.597115704313548	0.736281543922603	0.678592737108528	0.714271969336206	0.581130704518344	0.724327864896981	0.778229400868865	0.706225772499825	0.700066118064227	0.750818893526414	0.635973098077137	0.64802996889845	0.819413160375906	0.75546686651319	0.755594465154066	0.710829521925252	0.703920760777938	0.720473992887133	0.752453088952813	0.666993486662944	0.74984233671328	0.709651054473725	0.692772880138201	0.700559177445668	0.688823474635145	0.745757413817091	0.707198136913755	0.763373604863386	0.759868303854627	0.768282105300463	0.765324742504522	0.610928774457757	0.746209389581074	0.688873780469203	0.785831796057298	0.779632333647369	0.734186179240054
Monkey_Male_Mesenteric Lymph Node	0.711134916142109	0.708858312847686	0.757831907668866	0.756322638196959	0.583737253928459	0.590955717222063	0.639065351516326	0.720137885680378	0.716141612465222	0.661912141253832	0.700119184043916	0.697091129517662	0.57199263523185	0.690685942331795	0.636185010578883	0.674410751909365	0.554681581876183	0.769384672961355	0.733200078574522	0.704818194972912	0.648327962532016	0.690940303193207	0.625112433766897	0.636086819058078	0.738771761544931	0.84018834436155	0.718062778974325	0.667634953445711	0.675783436876459	0.6845926879201	0.71461708029872	0.659902718781022	0.700294117913967	0.738809077280468	0.656335229755794	0.662947899213853	0.641029478828676	0.716662042522844	0.660296917561008	0.792752608111809	0.70823880970372	0.7171628494395	0.710283292226964	0.585461751590355	0.696945265656703	0.649690584101407	0.718015155788561	0.720844555274427	0.669059037135304
Monkey_Male_Pancreas	0.729789529610166	0.705399939301846	0.615039811159828	0.636844911872613	0.616275407543598	0.62920483271327	0.651296535381855	0.73685283405766	0.704435147870093	0.681929223883763	0.678967407784093	0.669366624524304	0.611288093427553	0.733350013976372	0.647044150893253	0.700062264390055	0.604650148533714	0.686441653403543	0.728098092641054	0.693632491890845	0.712703431117966	0.685665520312398	0.683833519685409	0.687915264121263	0.714314706904037	0.700500846754983	0.719586836661382	0.677901369195419	0.694320050221504	0.701449998846315	0.729458616524795	0.791171948051269	0.734819361185579	0.690423921555792	0.695667928957611	0.671645214958316	0.655101104790006	0.761347580499272	0.668409804686282	0.678584098546169	0.751235228558843	0.689882906110586	0.680781734751319	0.625664035520169	0.738976066677369	0.677426181432898	0.71854731953822	0.74368717913212	0.667090988651486
Monkey_Male_Peyers Patch	0.661146676547968	0.66895530776141	0.646047556698826	0.672074868644915	0.523655618876069	0.536125791708591	0.583875128112605	0.705977560045672	0.798079115252116	0.673864797507498	0.80132626921068	0.645489038896629	0.512358853001138	0.742470422196148	0.590744396300855	0.638841025059551	0.514631018497758	0.800216447023651	0.68928529476095	0.815224759812778	0.683352145162711	0.645455423830998	0.59049350953851	0.667836526241212	0.70122435853259	0.709947281966161	0.699738079155542	0.677711742315256	0.633041729297491	0.707769862039447	0.676012121347084	0.684715879272833	0.679237979137434	0.813085719472265	0.608632437182015	0.62441309091445	0.587636389484245	0.717061346971475	0.624298284683152	0.694476980157048	0.739596107950713	0.656929520498262	0.650778542856814	0.53294329825658	0.67964568159012	0.663228977815412	0.694502903616133	0.702415668059038	0.623356969854323
Monkey_Male_Pituitary	0.751107725111895	0.691239561642434	0.563443291432303	0.574587232928378	0.737126979912087	0.735800826783773	0.741308959598069	0.712905016797473	0.640074719625408	0.65730125159237	0.61700912059983	0.661015261521091	0.738875382016434	0.6662352915922	0.729580022695109	0.676381455239664	0.723805248345257	0.62453834341477	0.696417595125812	0.620346461451224	0.663495664326306	0.682343846950859	0.694493223517915	0.592390590409631	0.682267946892812	0.653058211442602	0.672262971351203	0.634915061485635	0.661364951717054	0.63917248136181	0.717574985924337	0.672622833542512	0.729423161692198	0.615757481647364	0.808035773440252	0.648115611791293	0.735283490033122	0.703912396657996	0.649282941479868	0.645192410680943	0.693296621632141	0.680993283244504	0.668834521340916	0.740323788000304	0.734643297914112	0.634710196611822	0.708167838932285	0.721651593799429	0.713468546034978
Monkey_Male_Prostate	0.74833784413383	0.792415831832472	0.592354747916715	0.636667192328216	0.636373165118035	0.646372945861398	0.712461837107451	0.808311781416008	0.727606288510011	0.723630724520775	0.707677063228146	0.778318366236373	0.636148375927573	0.74441009615257	0.706556948178596	0.744479901907451	0.622887991230697	0.704630559685634	0.787393022646864	0.700171557389731	0.710131098226371	0.794284008923907	0.670430556778089	0.64212188373849	0.77240690138947	0.721607498498713	0.778042673164518	0.750510825076065	0.754218175002841	0.749996088668242	0.774085587636685	0.688486625940194	0.768578020541455	0.694756601394869	0.728382644377236	0.750507571769558	0.722292139109423	0.771977429903029	0.756978232035848	0.725854875007869	0.777184659863093	0.791214898270572	0.792964642568212	0.64531074605878	0.762112809684988	0.737113353408383	0.816386283377337	0.808995569087902	0.764834265773886
Monkey_Male_Quadriceps	0.696710948321583	0.739056408041374	0.57387665393722	0.611179256442324	0.59037860890881	0.60853798373267	0.652582295280804	0.715728065713223	0.63654689841549	0.645342291656054	0.622699504846645	0.72135801087795	0.589923756192852	0.659137055546241	0.651973118874365	0.786839979599589	0.581685346714817	0.623787232490413	0.742316220615474	0.622543792241963	0.652028943339905	0.771183329501968	0.660108451413835	0.617866394187066	0.684272348577569	0.673585034124992	0.706186901172838	0.728185805026014	0.851671095550402	0.705164367812815	0.709567070293663	0.655378880667667	0.696611219459047	0.618368291705901	0.641512795191052	0.83732262102882	0.647494715202334	0.700549014423992	0.818623204727073	0.669714107864529	0.696326119752982	0.760788141381104	0.766326285124822	0.601308460785245	0.688324160149553	0.73706149904064	0.723276803834397	0.716749983990051	0.682842250026161
Monkey_Male_Retina	0.67448700701047	0.603452500778595	0.501675953369587	0.502466269160789	0.731273856147372	0.735920665537079	0.699206177066551	0.614814031168667	0.545098559831961	0.578353660392413	0.526487581484975	0.569073330669142	0.737744612216528	0.567649531026743	0.687450055554532	0.615346528890462	0.716410331608266	0.535118606161263	0.607017643035102	0.531398806312483	0.585313053241535	0.59623490907298	0.67468189813	0.514610415774652	0.578954924225508	0.571538464740036	0.572769849117235	0.544987243814689	0.590866688738069	0.539391546078773	0.63146917512306	0.584532470734252	0.639570494303848	0.526894751462946	0.714702863842359	0.579761364895544	0.760043155451242	0.606551254408455	0.579170959165943	0.558637047523066	0.595985815408997	0.58722037339753	0.578179855868586	0.742163164293759	0.645510969968816	0.550465486896966	0.612215304570039	0.625114589416131	0.657815684734043
Monkey_Male_Sciatic Nerve	0.746299916935055	0.796657712085485	0.585364995540579	0.634160175341079	0.653489251618617	0.661684835339283	0.743433511114417	0.782798756258814	0.68367333222352	0.695434958776898	0.670176544497595	0.791443612980615	0.651290516727764	0.718084047068102	0.749677677030769	0.722850766395538	0.640587866910878	0.671205041731795	0.799786364018934	0.65969624031155	0.691585790866075	0.789548214363482	0.671023480088943	0.629743664691227	0.753077561022867	0.719730725412626	0.766868629180688	0.70386973397981	0.730605800247257	0.699461560805006	0.76379221441693	0.652607460827268	0.749925786781962	0.657076232335495	0.708797249066667	0.73222877715565	0.727387676019556	0.729737525575168	0.757174848418773	0.723228529109026	0.735866963584396	0.79833911687224	0.802892829346377	0.663677439568722	0.740224840004454	0.685196027829718	0.789859455243206	0.776959932857223	0.770463906959688
Monkey_Male_Skin	0.69377167029437	0.745705722538199	0.613942144166104	0.650835421491698	0.56430608500551	0.578044737771071	0.64971241873323	0.766618229997442	0.711823724495376	0.75911787065857	0.686434796273132	0.735293803207	0.562710047822536	0.714746822413947	0.649722457269347	0.679368162309016	0.552682065741169	0.694879496141015	0.753840139206375	0.687632002151609	0.671257546306548	0.728878433764256	0.633106561056367	0.631127742416327	0.74499612681264	0.713600751811251	0.818787441799522	0.78402916877401	0.686530310634236	0.761081899681537	0.726099069533348	0.663970090332293	0.726062253002546	0.686120522984698	0.651692653767469	0.685935979087021	0.651455124686795	0.752051095291428	0.693461632236959	0.703627494592187	0.739274361316956	0.749708378209259	0.749340267044788	0.575060184346728	0.717315219680982	0.776451083330431	0.767950423240684	0.757748366780655	0.69992000193252
Monkey_Male_Soleus	0.699804032280403	0.736713957048409	0.58766923119949	0.621740473603399	0.593972550973173	0.608629376022195	0.651918808376436	0.712959927363266	0.63944291818747	0.64119581434559	0.625691580517182	0.717108873346662	0.589657365075292	0.657903223168086	0.649151825370054	0.79355763598018	0.579636541052525	0.630306868257381	0.742979778673982	0.627299912716541	0.653920260333764	0.768742822127598	0.662249623387876	0.621082275381891	0.686148567156768	0.683903301268046	0.701086105020607	0.722181793517138	0.849309364429325	0.699848727507084	0.708539215134535	0.658738502956973	0.695513320350406	0.624465925845802	0.642990413918204	0.833526928733582	0.645655002691969	0.701348289090114	0.817146970402225	0.675399717443965	0.69733949259608	0.753859422776004	0.759721231434667	0.603273510135283	0.688605440009955	0.734064235813211	0.719716621932999	0.715345156799864	0.679735530480873
Monkey_Male_Spleen	0.704910914941525	0.711625732898106	0.758841701641471	0.774486973825193	0.564972344413342	0.57750709852689	0.630985788703332	0.722179319423152	0.712673923452849	0.665793877665407	0.704951622544243	0.709333120598737	0.55093389391711	0.694115310933949	0.634329004219031	0.670667754135223	0.547805995107683	0.752533203518634	0.729012784947152	0.700820665413835	0.648223947510414	0.695325479320486	0.609253215026636	0.646030998635529	0.743023712697723	0.819091941418291	0.71923642884601	0.670140586233157	0.674249603123565	0.696667855436473	0.713193459970457	0.649204873862317	0.695479851655009	0.728900196859214	0.636604151444739	0.667462198603306	0.630626909803294	0.709803071818913	0.664132119102682	0.819576770957236	0.706496398503237	0.72478712925939	0.718289928658139	0.568583445142642	0.69264921668458	0.645601395396267	0.718947619290644	0.718499414906166	0.672251721100989
Monkey_Male_Stomach Body	0.691399245216992	0.687794408725141	0.680086313593028	0.695528733351825	0.557647187620228	0.571191096868344	0.618500608719428	0.734642243916864	0.775087660783949	0.704148821031167	0.746915873100676	0.66308404152409	0.548522361303402	0.754331917791683	0.62030136835978	0.66522543178113	0.543518858578217	0.764694878898587	0.711438547154161	0.756257267737122	0.685133372889699	0.667388050062679	0.625398195709607	0.667908912527566	0.741469525533752	0.747317879170141	0.722362945615888	0.699154937413779	0.656435971950075	0.742864749664669	0.704074869328409	0.720753125789007	0.710841815239034	0.762669373292745	0.652068474317046	0.638681329841218	0.622706481989652	0.762922831954903	0.638085719735233	0.727038839844132	0.794586078207044	0.679539860869211	0.671319124866821	0.568721715357618	0.714095318683523	0.685073790505306	0.724028645159581	0.733517174897188	0.653162992661685
Monkey_Male_Stomach Pyloric	0.69867403961904	0.704630234043379	0.667921806957548	0.687694610617092	0.57048340974274	0.58378687506993	0.633868424932592	0.748762883638709	0.783839003810102	0.71332961752266	0.757718762320444	0.68218270547122	0.562969677915728	0.760838875234582	0.63592792606907	0.671839968533527	0.557792314122312	0.766902839989712	0.721934417465055	0.763674068082483	0.686392415255647	0.683485721969448	0.631155159820602	0.660936824441507	0.747909154353916	0.741725548840742	0.731675578901908	0.709220002784779	0.663994328579534	0.747183674420659	0.713094363119311	0.716693128348882	0.721662332241722	0.76557799807256	0.666311350953154	0.650174291470227	0.637466221853443	0.76624882581731	0.651525949202691	0.728289590523649	0.799746123066889	0.694979481025803	0.687851253782718	0.580546316421436	0.724685581432009	0.693367739783478	0.74048444529443	0.74664153283449	0.669626272045134
Monkey_Male_Subcortical White Matter	0.682354638207181	0.637124730534092	0.502642382116409	0.517048777137821	0.826144579765035	0.784415904923217	0.787634759000106	0.638218407075897	0.561463996759688	0.581455404724836	0.55104649987217	0.609615324023722	0.81385676251023	0.587039822005417	0.744467484382081	0.62172016004198	0.807879009192337	0.550025194912612	0.637892114026476	0.544229040013116	0.587469906945705	0.631118402267102	0.649909380787449	0.51648810927228	0.605193041422104	0.586272626888535	0.593898705232585	0.562297852157431	0.602677579496232	0.558106188903931	0.643935009640952	0.57010739172503	0.647959475455147	0.54019087861849	0.724628741238249	0.600141830283439	0.707168096013527	0.612196721605471	0.610897081039327	0.589788077766535	0.612172387089033	0.621582265195611	0.617411939123569	0.818764397495496	0.65424081030983	0.561847785174482	0.640250713867721	0.639998733632117	0.679964059102343
Monkey_Male_Submandibular Gland	0.709817776857009	0.716999068462332	0.620083810201068	0.639910487725938	0.598973952018945	0.61548247868801	0.649010094667762	0.749190106686649	0.713461367968091	0.718705054656454	0.685316784726898	0.689144684003189	0.592694638606723	0.729763057137522	0.64821578095266	0.700460970180868	0.585961253615309	0.688404017152009	0.730121986156474	0.691978978472635	0.707504888612097	0.701643906897913	0.672026435204051	0.664029107410713	0.726131282050756	0.701206216821878	0.738397288145084	0.714715205033622	0.697572663506893	0.745846847889173	0.717590869892971	0.736917779059026	0.744159216960016	0.687515069738625	0.688963745313127	0.687026298577876	0.655480980063153	0.813626178398799	0.68368422274035	0.687549872638694	0.759637987897698	0.707645625192818	0.699430266096322	0.609868601044946	0.744987768773672	0.708484757888489	0.736971654611529	0.752310162558577	0.685112487300363
Monkey_Male_Testes	0.641724184248815	0.600132922045591	0.546144021373653	0.559526904276857	0.577707542236176	0.575161532914188	0.582870350478546	0.622509100407398	0.570971513699555	0.591566316328678	0.54172658733475	0.569126940347771	0.562605114521561	0.575057250455241	0.566878051685587	0.598672997334853	0.55048274643255	0.575410585559239	0.60949124193434	0.560324221532773	0.576680353795645	0.582282388490892	0.615585355103446	0.521421495380365	0.602847031884809	0.607156515115232	0.606303178732353	0.564340510252279	0.586189969664713	0.558387052283966	0.65362178134063	0.595825485407721	0.621032577623652	0.563856120576613	0.627005935500344	0.568588737795341	0.588957918149214	0.61080478432009	0.561660260783418	0.581949920852875	0.593108484241682	0.589023020795273	0.578354238814764	0.56812696671704	0.619936470406376	0.566519474196	0.605433011513012	0.641690669332904	0.586716407054618
Monkey_Male_Thalamus	0.67155753971035	0.614673217292459	0.476742189005599	0.489116272163173	0.812925403703261	0.79521078935532	0.781631768578401	0.616825296757723	0.539905737634949	0.561169260773798	0.528000083391671	0.584476403439253	0.821330257969058	0.568296232878553	0.750570695021275	0.611747023784668	0.811571856558137	0.526612650086866	0.617079095305779	0.523130706019569	0.574794300551159	0.611559926054233	0.644692471523566	0.501582029540622	0.582256617291852	0.561747300134817	0.572056022964127	0.542668598341148	0.589207046039326	0.538984155379432	0.630926995916066	0.558983429411038	0.632668545209253	0.51845218783937	0.72063469112856	0.583904168560198	0.705107549400565	0.597253208899159	0.592595260698775	0.56456805095322	0.595356599559157	0.596981038692315	0.592619104338104	0.84412960423353	0.639930403863358	0.544533562381152	0.61946404421776	0.619286944627704	0.666944186222967
Monkey_Male_Thyroid Parathyroid	0.756084379364415	0.774838709575595	0.61688867872337	0.654614831912994	0.641019545617547	0.652845931404237	0.705928384218195	0.788597754031647	0.723173960242996	0.726112529095394	0.701259500730511	0.749807563821406	0.636489414594261	0.749371826817682	0.698639367074004	0.741422302426681	0.627378523825443	0.702588949542749	0.787400148218661	0.701367539820809	0.738057429068567	0.764089190768318	0.690125188729229	0.675510965763106	0.772137818585867	0.73443674602305	0.770489142928102	0.731318496505653	0.738846236896088	0.741340092115523	0.769777311898839	0.722483017034935	0.800617639860831	0.697423904522555	0.734641786628437	0.729574157526165	0.711960019895379	0.780117665959678	0.734394382741893	0.72523986522589	0.774410575046765	0.763007952909937	0.760965597089658	0.6491808038301	0.795109076043057	0.723267308610839	0.782514640276299	0.792486858121795	0.740411053726554
Monkey_Male_Tongue	0.67066708446237	0.708264210351967	0.602208037523202	0.631978815445125	0.561997852356968	0.573860109169585	0.631798009142691	0.731471013525548	0.69826553781497	0.750765807720604	0.670612854836719	0.690936390716811	0.556377464256079	0.688451142168803	0.630358851750105	0.707208572213787	0.545477760727379	0.677668676483034	0.715457118687791	0.675858879890938	0.651067275967192	0.725647364281887	0.630926022151273	0.606647992965593	0.711625502839442	0.683980831229915	0.765092708946352	0.826598624712794	0.731151530307181	0.781728866519708	0.697289049077152	0.647219814454749	0.706977961955523	0.672302867256006	0.6428882398169	0.72569504911162	0.634578738884987	0.736931205213589	0.724418307566928	0.673875711535951	0.722660202450443	0.723300395121223	0.728912549254265	0.570697332522236	0.701043970628066	0.831867371349243	0.736354084390725	0.725312261886029	0.672229531319268
Monkey_Male_Trachea	0.693796921479575	0.70892855035815	0.590776182276519	0.621928954900828	0.581851831273977	0.578145675456752	0.644552686631479	0.75368435490715	0.706103199034271	0.707703548614822	0.667321263803501	0.685030467531743	0.566354922608614	0.722118718843618	0.629347385443105	0.658048625295364	0.561453481103882	0.683832406489871	0.723150062578306	0.672590334920474	0.676830764171212	0.696630797962448	0.627472164319483	0.618932438583786	0.757947189269727	0.689585309049238	0.739412105560195	0.70527813536876	0.660049285813102	0.742481589088702	0.716274436965256	0.685076257306336	0.729851783748924	0.673237256236053	0.685009207727338	0.646190603413364	0.643444231215201	0.75815253359636	0.653137146177216	0.675195370439934	0.738025901773407	0.710257708950252	0.700472438017876	0.581665100888225	0.720027655574927	0.693035793470276	0.739486128814205	0.757706230260728	0.673800706050801
Monkey_Male_Urinary Bladder	0.738827469206457	0.786096118463369	0.609011778004769	0.64352847778085	0.615629647983807	0.625696973362472	0.691286836381628	0.800459958255797	0.735128109912321	0.726436919306825	0.711778569747518	0.767768839203419	0.61402631926574	0.74710179019933	0.686493218594823	0.730598445332498	0.599476852249075	0.712855581255309	0.786217462601288	0.705753683288643	0.705245526747748	0.767194988608449	0.665633627790078	0.646008482819759	0.774887826192988	0.729889373893903	0.775887690733492	0.73552641666728	0.72643762082952	0.739382659448876	0.763071903664715	0.692706540732489	0.75727287471752	0.702929982427409	0.708501458389514	0.717709887833082	0.702794991979706	0.765831362597181	0.72406864104145	0.729538874674206	0.778271854515941	0.772534854087788	0.771248766133786	0.624680138171136	0.751192980704128	0.721481183714512	0.820965379691071	0.799062797838942	0.744336263334868
Monkey_Male_Uvea	0.738327838217487	0.760797633180694	0.561291285774317	0.601224724710227	0.669829331601819	0.675913080347246	0.737062523885869	0.75555183894658	0.665667544182179	0.683869833655954	0.65937601035153	0.741946469647677	0.672315804939591	0.702132933282894	0.723925796899002	0.721180161833587	0.660411925293891	0.647511412321399	0.752098653619293	0.645787671155589	0.695883466029635	0.75480545732653	0.684209128589014	0.623363236671629	0.721934798051603	0.68037643979002	0.718560041198423	0.677381882901206	0.709636690044198	0.682849533853145	0.74908272201887	0.645633446456458	0.737398498383548	0.639110158201644	0.72799232747552	0.709075064244059	0.77052009794692	0.717132916679686	0.718937927010941	0.693767509463053	0.723271236108874	0.747339462872606	0.745397896466221	0.684917397153249	0.735240551286168	0.665538430659588	0.76229668725579	0.75762506241565	0.802931765237368
Mouse_Female_Adipose Tissue, Brown	0.708710097393049	0.738522560343368	0.615572603338229	0.650419200189092	0.5824904231733	0.604390447807211	0.636286010858304	0.707859846518512	0.66236046391968	0.657078211050628	0.654632569623514	0.714048148708801	0.573953610324688	0.684302566228243	0.642279219682776	0.756790821328892	0.573550879046604	0.647921709879499	0.75768169954766	0.657319728219503	0.677835950288572	0.749523845310543	0.652528306487408	0.674884223480796	0.686530999565921	0.699002489218527	0.710579095821791	0.704368682726913	0.786928084423934	0.702131031187102	0.705464461967378	0.67958152265508	0.707288656480335	0.650331956323608	0.634036903155445	0.78559638778889	0.632854484483456	0.713597388165636	0.778403103160679	0.686023983308822	0.708696469311922	0.733985108361828	0.740502481696958	0.59468592994742	0.703326087299783	0.706978721964852	0.713895006417358	0.71199317191162	0.671957043043824
Mouse_Female_Adrenal Glands	0.783735304795651	0.759803546396292	0.631378337824376	0.671093602628681	0.655460045342313	0.670662861148702	0.708108908124669	0.751881945291059	0.696895384899622	0.69058364669634	0.68964187139689	0.740068156072082	0.652073345070411	0.722657761540719	0.712935911132451	0.734989503143174	0.650320825594008	0.686958789214876	0.772358456620871	0.688697596724059	0.708071115926018	0.752100720199501	0.682345570405563	0.684417326485063	0.724663798494102	0.732943501232607	0.744386204884721	0.698921067015946	0.737313229760388	0.704963753469116	0.76144152617	0.699765351843572	0.74953244405526	0.685150886356991	0.714258045867796	0.736664290451199	0.702578931730329	0.73750390799301	0.737493731304243	0.727162282095533	0.737323246908559	0.751864317904393	0.750579666352533	0.669869385675066	0.749457672229298	0.692499642641592	0.75297404785395	0.754691395278919	0.730591216359519
Mouse_Female_Aorta	0.708157160628768	0.780972754855464	0.611105986780456	0.658389322231902	0.575988363349254	0.593094572166953	0.660793810499019	0.751619426006215	0.696935895902209	0.690568122226545	0.69119866911176	0.761059114483053	0.571712436713669	0.714752332331624	0.663142237431942	0.757260886382445	0.569254812967251	0.679901365945831	0.784528773401363	0.681181984688079	0.68705265521743	0.783256180749975	0.627713047375605	0.667402899028783	0.744563072762823	0.718145687989454	0.761406104838067	0.750810202802026	0.770276871861553	0.743290092722406	0.729118483271512	0.658226147589767	0.727481723109059	0.677407278703169	0.64704544403571	0.774631976220789	0.659159252442733	0.731483870824388	0.780053749726389	0.72001225472595	0.738513109633053	0.771904606945113	0.780718605824553	0.589884315566599	0.718643440409786	0.743915784569217	0.764572472229758	0.746364768274307	0.711608885838401
Mouse_Female_Bone Marrow	0.678350033417461	0.683621346030848	0.643294177212091	0.6697380157613	0.546981521254693	0.56351784710733	0.603406462651449	0.722294054053782	0.813082168761561	0.703486559140133	0.792363252188988	0.663983111523556	0.538549038701314	0.755281148548614	0.613607270371029	0.66112888156595	0.536303678507982	0.790528741394911	0.704577130583749	0.808293848279696	0.695916147066835	0.658811610399501	0.614408225423243	0.676706300375594	0.713564926158644	0.704789135389517	0.716364154782804	0.703405279783715	0.652836220053697	0.723672812818135	0.69057192450114	0.699355821269503	0.701263362743372	0.799414181536244	0.63156300219838	0.646894971158898	0.606031844665038	0.740012363683016	0.644794734116646	0.691171099782914	0.758614912556656	0.673170923812478	0.667075311956203	0.559321418711349	0.705074888141559	0.691425705058258	0.714328234744643	0.720892505383662	0.639674953136526
Mouse_Female_Cecum	0.764379199826979	0.778129367677776	0.632659758162631	0.683335604341094	0.637165163267808	0.645212022663834	0.704616097717526	0.794239681193433	0.731494659970114	0.723435078307568	0.718028658062617	0.764450283541648	0.628846061179602	0.744292879985776	0.701219645633698	0.727512084733173	0.62369933400612	0.721583598352653	0.783346947767814	0.717246777124279	0.722627170222591	0.762018133250598	0.675911920593544	0.673515667842283	0.768982533796663	0.743454734187675	0.782226997976024	0.719868789261375	0.722267258628829	0.723250400369977	0.802561952124558	0.69726683667374	0.764417150556028	0.71481761686279	0.717846550809254	0.721636301168756	0.70990145664677	0.754923050968246	0.726372014504652	0.745245650351474	0.76167380711263	0.770934356093846	0.767790537156509	0.644467210845054	0.760097550966186	0.706984504488196	0.786032674177178	0.80007051430224	0.750678405033394
Mouse_Female_Cerebellum	0.666625963389542	0.607332990156094	0.491618862160684	0.502694604537994	0.785436311335541	0.824811105314747	0.752923236817964	0.610327961235202	0.540523118748738	0.567885723501556	0.528281235724539	0.583193634870348	0.800992513529436	0.560772413741353	0.733085777421867	0.608397460343869	0.791171449615307	0.524924765178397	0.60441670030451	0.524969902860723	0.570310328336143	0.602414240152694	0.644846421619079	0.506213248819859	0.567214856195275	0.56033452032291	0.571750243845007	0.543166255606092	0.591816357403272	0.538703544196731	0.620005386976714	0.565391410848515	0.631827814349652	0.518342141667777	0.707286294175037	0.587307613954981	0.693432186734	0.597672353587041	0.588467916968931	0.563358568462741	0.591887124545364	0.59293630577697	0.587000170384099	0.806740109120684	0.641823990242778	0.544131446862425	0.613800026948995	0.612660483872279	0.65290831016081
Mouse_Female_Cerebral Cortex	0.640221200326371	0.578208813221491	0.452785736346756	0.462672584917064	0.810651394477122	0.7853927279611	0.737655587196337	0.580972153254924	0.506043686533818	0.537744568653941	0.496831063589716	0.55624522146077	0.835510550610974	0.527887775494883	0.726271491205233	0.576354958275975	0.824246864899122	0.489535170770203	0.572655313924987	0.490763676432471	0.53428172558711	0.575777954465955	0.61346301400519	0.465683209250832	0.53438173677467	0.52073215072195	0.541850243423338	0.514543201749837	0.556858873380595	0.507551413950375	0.590500208103819	0.525276246681607	0.600981255346644	0.48293994157945	0.693578497829474	0.555677855548904	0.670957935204649	0.560563293931881	0.560291304193031	0.530380697896242	0.557507651292989	0.564389148442319	0.559915297663285	0.807661059112124	0.610380378927142	0.51584217495396	0.583873195802611	0.58219665343298	0.633016580230136
Mouse_Female_Cervix Uteri	0.706935528300618	0.714376872959107	0.664190767384539	0.687249647065649	0.587014675275114	0.607493818809066	0.645698868508268	0.741950321587166	0.739130883842783	0.71087661941814	0.713742265264928	0.689686806339232	0.577534192384988	0.742970109782192	0.646672049724076	0.705811588182023	0.577004905022826	0.728207098273033	0.73681379367903	0.720262679881982	0.702954965017166	0.710433129050532	0.650158509726581	0.682868268940777	0.730998568211898	0.741964630236242	0.746644636206626	0.730695280471741	0.713685278029606	0.768909555686284	0.715049088135193	0.731476648442215	0.744256095267316	0.724965592863286	0.668407469042251	0.704216416949615	0.641949718967456	0.807384191007065	0.702998309788427	0.722119158231249	0.76525201050603	0.712425029038783	0.710759788393339	0.601032853134165	0.74320824556802	0.72369956913712	0.732495232851128	0.74404860314631	0.674447748695415
Mouse_Female_Colon	0.708131984865988	0.761561085207305	0.621944807375946	0.665288863227407	0.581658609137671	0.598284609887762	0.666082647102617	0.797641263810689	0.750114188086848	0.74937688664436	0.735970875113182	0.755200069628493	0.577079521903505	0.744484702780543	0.668271042993717	0.700126937118337	0.571461920320462	0.726817201293735	0.760718414011006	0.727550507958656	0.701535030561019	0.748081169148717	0.630176805150123	0.649620357845645	0.762444788586887	0.717510972746687	0.788888131926279	0.766286820716035	0.701015698416942	0.769791894610436	0.74292523897216	0.665661525423842	0.749038469641715	0.721041346802025	0.677035621227724	0.708521163974797	0.672956766423078	0.758838833729019	0.714561591309551	0.72553170712769	0.767541510336993	0.758158410131512	0.759994903917807	0.59271140916571	0.743521612201651	0.748170771048492	0.79226445676839	0.790302687420689	0.725412162665071
Mouse_Female_Duodenum	0.718598959599468	0.755578226893612	0.603509636271273	0.647066315555529	0.605714707332898	0.625449752594512	0.678348366637029	0.77508408690004	0.734874377499088	0.731276324033622	0.720143131118381	0.741003297396592	0.60547195926513	0.745324129075883	0.684597631858036	0.709976240027321	0.603211016888756	0.700499217217771	0.754390776802329	0.713144234825184	0.712935598075843	0.746688044407626	0.654772177414632	0.662247695420028	0.741702353536565	0.695686084147178	0.763242962015236	0.741717420792924	0.714673451700747	0.754119797600452	0.736473550737902	0.695371925125495	0.758163370065997	0.701561399758352	0.689848578861976	0.723580897025214	0.683320008029911	0.774399712846049	0.727587882992266	0.701985277705812	0.76919568787641	0.744808923785264	0.748364958914698	0.621115819036813	0.755282631629384	0.729528117661861	0.778409828643768	0.773949036584131	0.728454688069744
Mouse_Female_Esophagus	0.531940246652699	0.478900445431009	0.48376884554862	0.484302011607065	0.483601406095041	0.483919263678209	0.468725730456193	0.495331485020853	0.468311499846514	0.48691917845683	0.441397808070501	0.447286922553167	0.462365587915499	0.46866894806725	0.45021697950483	0.497146766734074	0.455395295270965	0.474903554750775	0.491856874249887	0.465245229118028	0.473822743693536	0.463733214231671	0.533709853574082	0.441812676462741	0.485902325413519	0.506754760507545	0.486566827077796	0.459038373852143	0.488589866825121	0.45586715777441	0.528339399380014	0.508860261163248	0.510123689612783	0.468342900487399	0.51202609781889	0.471041461242386	0.472405893917752	0.504345750062706	0.459889406806788	0.476610071926853	0.479971941133582	0.467770252861705	0.455869967877116	0.47300431713157	0.510680317879488	0.466231275351651	0.475746540240884	0.51614050490745	0.458194419722096
Mouse_Female_Eye	0.675961897309864	0.670572170261844	0.50772443727412	0.539459184284277	0.679771415013448	0.695197052419733	0.714501586426176	0.687914211942779	0.623844992492218	0.679556579717404	0.610382044105205	0.652486456023185	0.690245149784205	0.634524245045278	0.707607641666844	0.647696983369138	0.676819816490242	0.598567333590541	0.665435223440734	0.601228737498098	0.6234868625621	0.681856724135255	0.659813653199719	0.544114896461313	0.650524924679561	0.603728602705237	0.677856371069494	0.681105251201367	0.645367616281528	0.666196818003637	0.665636292802231	0.58320261324386	0.687396184662568	0.591474470550388	0.708582880323682	0.649625625689322	0.775889775771568	0.668016059250692	0.657594979128354	0.610577576281848	0.668375644696661	0.670926228971122	0.674771215796723	0.697833146135278	0.687412852844196	0.672669351080615	0.694436705748686	0.680970562001497	0.713361376634699
Mouse_Female_Frontal Lobe	0.646414175680775	0.581952658245156	0.453955288147312	0.465262600187966	0.818056154685954	0.787245644082886	0.742442700161041	0.584224809740928	0.508638062004906	0.534985088252957	0.498922162045563	0.558488422211903	0.836297883167563	0.529895820659952	0.730276379439093	0.579432374408767	0.825088133818764	0.493398197991877	0.577024765938902	0.493076677043065	0.537264831993826	0.578650501974968	0.61417632317868	0.466484360830839	0.538155404689731	0.526364465864471	0.541079050804512	0.5110941512763	0.558831314726501	0.504960518108527	0.595522783551411	0.526540052748259	0.60263669233066	0.48584389624407	0.699425640951286	0.556313054049069	0.677239586151184	0.560849231496048	0.56127837663943	0.535224272060317	0.559425904316833	0.566816922185969	0.562164958308688	0.810654650328648	0.612475722352419	0.51296932733389	0.587121479107767	0.585784760566023	0.636716643241918
Mouse_Female_Harderian Gland	0.693178848201605	0.702520888705741	0.62427771682983	0.65107507314972	0.576419825968816	0.601834233202131	0.633244988515926	0.723020382284695	0.708915528760569	0.716303089968304	0.688770362341438	0.677945517439606	0.570584825706785	0.716793563547939	0.634096422326628	0.702241055015695	0.569759217102437	0.682322163309353	0.71790259496258	0.697287289221441	0.692386878450261	0.700892870831713	0.660302653409544	0.673976329485338	0.703039097122513	0.683478875278477	0.735111321913316	0.736689429596097	0.710226188380231	0.750031557696152	0.699117359062077	0.707696152207639	0.725748836406171	0.687911994276955	0.655102457818508	0.70757099113903	0.642239050597362	0.764975238793644	0.703050551426022	0.673799723333533	0.738726722722652	0.696884718936329	0.696996730022261	0.59309871960344	0.727010682823383	0.73282730926741	0.717622042042587	0.725127471200806	0.670736613722908
Mouse_Female_Heart	0.713789529991108	0.752163749579805	0.593747529646316	0.634134396994503	0.600649988327538	0.619510812836765	0.66007925571401	0.723069891644166	0.664915427414331	0.65643761994701	0.659148648984147	0.72978925290731	0.597940626610329	0.686359721343663	0.663901254626661	0.819863683491358	0.593309058688618	0.650430501643285	0.754453202588219	0.655184026749679	0.67406234581128	0.764315386923671	0.657229602351386	0.646926884093945	0.704032640922075	0.693398466895124	0.709781899591204	0.71010892559596	0.805285826058722	0.698534754537144	0.721772107415702	0.665134776247645	0.711542221904291	0.649050479097433	0.652771425951928	0.79762481092659	0.662541004618032	0.709136695665004	0.787767844601008	0.69767763997052	0.717967545799357	0.748590425202218	0.752576900450735	0.616202407409392	0.707359250901278	0.713898224067419	0.734347638213827	0.724020757187453	0.697389180073801
Mouse_Female_Ileum	0.681864753036817	0.729412779166111	0.619748945790884	0.656461291612838	0.559119392841625	0.57916585357405	0.641297925880809	0.759248986927298	0.718766698229018	0.756506461274944	0.701059152216686	0.722617284334735	0.554411990150017	0.710860398849134	0.641987896153224	0.70369625233558	0.550032223061019	0.698030925085189	0.729706444530726	0.698077068250787	0.669166153111715	0.736765800659667	0.625054030863011	0.625974223128154	0.728985042693371	0.692768886942635	0.781491166824476	0.814507850269244	0.725350453111553	0.790985279135959	0.709678650035463	0.652287529337199	0.72337252310317	0.692440334540319	0.645963642507192	0.729739548329042	0.643571256409038	0.747881364590634	0.729124489790653	0.698724932847164	0.738190513694015	0.744711492318194	0.74983185875506	0.570824633132261	0.717036644028866	0.805719159223109	0.760894039718489	0.749795941834457	0.692781836837702
Mouse_Female_Intra-Abdominal Fat	0.712521502845893	0.751002879453508	0.726670435440092	0.750529291944328	0.568658479931156	0.582883990094606	0.649594138817434	0.738489398774801	0.727025281488028	0.672536466674995	0.727433540248303	0.748084331178751	0.557079963647497	0.716359728796012	0.656988635303254	0.693672483869966	0.553545897475639	0.756890864890184	0.771531017322499	0.717288800156271	0.668837322365861	0.735473156756703	0.608875006214371	0.67189269288258	0.74504091924389	0.819360765637175	0.744402096583238	0.687719805714336	0.701117994723512	0.703646213076195	0.723659841289577	0.659193777509832	0.715646550212728	0.738542374666948	0.640375000715043	0.70767397801703	0.645978700377213	0.72107486706224	0.711739716553398	0.794023115988148	0.728741969243695	0.752187340257711	0.75241445287929	0.577408306263156	0.708732865139623	0.664067098587693	0.742221628794857	0.733765214260857	0.695737895169663
Mouse_Female_Jejunum	0.650917270495485	0.651326136018639	0.638568441332665	0.660583878268502	0.517467584153464	0.533085934722709	0.56969062795448	0.68733237572009	0.794491058214748	0.67362219291121	0.809812112378354	0.629297096707024	0.506901210707369	0.738271156830315	0.579755201925522	0.634780408674344	0.505550567319494	0.789873593590385	0.676219324892973	0.829027829970693	0.685150269334671	0.626294817953084	0.587647189991952	0.679883227818302	0.686456253443739	0.689881415688641	0.684082148550661	0.671340351200992	0.624007010542524	0.694581098560362	0.660826745047202	0.686042753816999	0.671623303703757	0.817176261523412	0.600415427252098	0.617261714806809	0.575189618394338	0.710894477302927	0.61394139888254	0.672650467035271	0.732069535453986	0.639346918342579	0.632670290296121	0.527668976756521	0.676999997178879	0.657743650828083	0.676908766244826	0.687685577650324	0.607490857716406
Mouse_Female_Kidney	0.684955908973737	0.684120320358621	0.57815006737123	0.611543292982655	0.564423481752536	0.580656976449266	0.623201794911362	0.703303102546169	0.692701837669563	0.664452756556731	0.6862920988859	0.654612547116404	0.558044223293896	0.722742040833678	0.615382994118006	0.682316828923352	0.556810599055656	0.669281049483364	0.704652097936906	0.692186900761149	0.799380501808645	0.664922738186622	0.630809595043501	0.712425261876979	0.68800286941198	0.655931185245079	0.685770311695593	0.655760745383992	0.663362906177528	0.6731859855345	0.692694513644439	0.692295114056513	0.710851459222416	0.680720900653309	0.640087101988139	0.660314815284805	0.625888216237681	0.716755441186032	0.660747755079506	0.656707109443884	0.715941872803664	0.662619553926295	0.66070857008019	0.58315121931088	0.713282989191471	0.650090850496305	0.690610011090383	0.711196359071931	0.660073199205532
Mouse_Female_Liver	0.649475410551695	0.631071517731347	0.602247912203013	0.618976376486417	0.500925393710397	0.520885345533494	0.549885795722731	0.63821470212442	0.645831436031438	0.607991586284473	0.652132544151233	0.602461765865146	0.488262563230911	0.712801166998152	0.54269759411608	0.63719107326014	0.490359285022118	0.642737919156993	0.662921053670447	0.663615632214308	0.686203753109906	0.612835003626811	0.598110502862611	0.813598477989917	0.637538661849227	0.658604718591718	0.641325326123929	0.605352782551035	0.62984872912263	0.631008815279135	0.646467030569576	0.681744309017349	0.639966052549104	0.660112890547219	0.567501663753633	0.618216829888116	0.552726623158249	0.671520096933237	0.611750940328552	0.641450359265215	0.660359142680329	0.615528471789623	0.608538839295801	0.515073609752556	0.645203538089613	0.60240840871216	0.626329230184217	0.648431702815585	0.585272602236937
Mouse_Female_Lung	0.705274215189383	0.756387819860517	0.640329358423461	0.678886093465501	0.580923380810914	0.589558132312747	0.664132933882315	0.76649137286142	0.72348343858844	0.703258472848026	0.714632337253051	0.752604691171788	0.569649996456337	0.733772714246177	0.661783735223248	0.714942658197916	0.566063475746576	0.712640811820759	0.764536925029783	0.700973977486046	0.694484756517524	0.748778067304874	0.613025803256031	0.652017059489356	0.811117909198359	0.738395280704549	0.75481884926805	0.72814189979957	0.708022554424322	0.740354287565152	0.73340335124319	0.656808622019139	0.740342844898041	0.703017115633315	0.669092194153456	0.709810422695186	0.665502941456883	0.741457781905882	0.716963943921233	0.752695623564105	0.753798912059345	0.760725302859371	0.763958876027077	0.589554960690426	0.734592343348575	0.706965666073152	0.774124503150999	0.762847633917027	0.716520534971649
Mouse_Female_Lymph Nodes	0.717110966137986	0.762938364798901	0.689935575518079	0.724606082436727	0.569956672128285	0.584788874678912	0.65564111230417	0.754526252154535	0.761547767911943	0.684409988332726	0.768702228166834	0.752909945031343	0.561220133815794	0.746805487117394	0.66456271261501	0.706326742411332	0.558335314623671	0.779582991658885	0.785334310524513	0.761622892399842	0.700756749986	0.746304302006505	0.614683745862977	0.693957680682439	0.753967105174721	0.794284209075715	0.757633442063516	0.702629697632693	0.710160853962793	0.719539893431502	0.732798065070411	0.67164534779188	0.729248983300591	0.773001902244656	0.649126289448872	0.716826822451008	0.65242353008874	0.737439582225632	0.724441612166215	0.775088287311785	0.751926462748182	0.755552981242478	0.756926895410665	0.5823088190265	0.72262393711298	0.680943529790713	0.757512366548033	0.748833413342479	0.703519162395144
Mouse_Female_Mammary Glands, Animal	0.66944207376171	0.733453788303666	0.579946731441772	0.620613380867609	0.554343581503084	0.576760315553499	0.635250313061707	0.722040912129619	0.667933536655439	0.700252580711963	0.659158103539501	0.722281711061162	0.552683819528236	0.675776953515407	0.641874051632379	0.745541010907409	0.548417563227383	0.647144035272196	0.733884540814529	0.650785600807521	0.65323844571184	0.76132333118933	0.617774093236862	0.61905302019246	0.696216071482377	0.670786445329655	0.755648170101625	0.784431665162498	0.79910868821684	0.747981188963133	0.692710203401653	0.629783190424936	0.704276228573483	0.643094012737227	0.624079082820361	0.805959118345221	0.634586654421686	0.713758721387745	0.798096878112688	0.672852565081052	0.711144424425723	0.750114342050466	0.764169936207951	0.568904177840259	0.693726742470972	0.788978244724554	0.735500658616842	0.715740249455795	0.686338481435274
Mouse_Female_Medulla Oblongata	0.663730705560572	0.606825164740929	0.464927468493679	0.485663375128093	0.795782420655	0.800406041936513	0.776522445107539	0.605485365743331	0.529527792074761	0.554081129259969	0.519810050248911	0.582057543954778	0.812871675795148	0.556395977031999	0.753418386112178	0.612771465250448	0.809690159070857	0.511740612208174	0.603612137199151	0.51246585844147	0.561481449612946	0.614366010799976	0.631216076176495	0.492755672968914	0.559273840759163	0.543937064537081	0.567265238160503	0.550574376378882	0.604880104069766	0.54533455522105	0.618537056210879	0.549288704073935	0.624232488045695	0.505235648342258	0.704030368193237	0.60212236015144	0.691961581829833	0.586821272144305	0.607449278155781	0.552618739907235	0.585254007869762	0.599669819541204	0.59769150190669	0.824024259868964	0.631419218646674	0.553859933922059	0.610074321513522	0.605566945346704	0.656092967541245
Mouse_Female_Muscle, Skeletal	0.691346589795337	0.735797268491443	0.586382107433182	0.627246952372172	0.579111656621231	0.60125344459102	0.643446204362222	0.706188816238395	0.640955605010065	0.641159097774978	0.629925485519605	0.718636628492249	0.577770790829573	0.661081814253751	0.648424450328209	0.777585046487142	0.572531307864654	0.628658967166068	0.742155640188229	0.628194280873819	0.649569731678849	0.766673450576035	0.643767273209921	0.628288326810471	0.678746328867366	0.678726431026089	0.704960589973127	0.722620646485121	0.842358739186039	0.703815001155633	0.697881250069714	0.65118130313149	0.694960710087957	0.623855721326808	0.629126021985201	0.835417558699174	0.636309414834789	0.698190871641558	0.81858343052934	0.673539686187577	0.694703343535932	0.753965165121408	0.762059838445225	0.593518783808076	0.686515373705736	0.730888449258085	0.716140243269615	0.707051546226177	0.674714389929429
Mouse_Female_Ovary	0.76120257260825	0.777724993259184	0.629885041258995	0.682318668830084	0.633088112019662	0.642374894112588	0.702258766102143	0.791991964419189	0.728657995062471	0.722812492924652	0.71784568269089	0.766642926606324	0.624549444362001	0.741690178947922	0.69926135995934	0.724632849553942	0.620838571630367	0.717905862055545	0.780890073821501	0.715036974409132	0.719851586328328	0.761951187185986	0.671521800820177	0.671115292326021	0.766232476699698	0.739310034141834	0.780731098279967	0.717648679293368	0.719573329851038	0.720216896776826	0.799771419865117	0.690814465491746	0.762941976515404	0.711755574950559	0.713918943601175	0.721996304833132	0.708344045796332	0.749406378841153	0.726542578169354	0.744345606945143	0.758695616267905	0.771166791584037	0.768688738661617	0.640399972117129	0.758081126626917	0.703582723401774	0.784527762186735	0.797471639593326	0.750961141349812
Mouse_Female_Pancreas	0.695537945008587	0.682743592332471	0.621737781245162	0.639981244856674	0.580982949952735	0.603269018349069	0.622078756202724	0.708008407070425	0.694749129452939	0.679128612884467	0.681088848544832	0.661747426837262	0.575833760906626	0.717985924790598	0.621502332197521	0.677230099985762	0.575089576627346	0.670280643857726	0.698984833589057	0.689983338609084	0.694923308975453	0.663411341606952	0.655479136178966	0.688085122872928	0.688672148023024	0.675154263765492	0.697493868193439	0.667235737094509	0.672073180446254	0.689745856311554	0.695802375107104	0.761093502754168	0.718430561131193	0.681432474489334	0.658899643077533	0.66702172487813	0.625091114082365	0.746405572021784	0.660555138105898	0.666873814157592	0.736516139389552	0.672374241774673	0.665131366169993	0.593727161335124	0.725153656678664	0.66042787387286	0.693058123706362	0.7151773363171	0.652383749929322
Mouse_Female_Parathyroid Glands	0.666453074824647	0.67201330790049	0.651597954676813	0.67714455907258	0.535989325058731	0.550803220630561	0.592531904786073	0.710308347043481	0.812443638075688	0.688521886253789	0.80954656313144	0.652383382501061	0.527147834291793	0.752164630494831	0.601734050508717	0.648449575480167	0.525407337367985	0.810859897961964	0.695654630657134	0.82751218638249	0.688761628135075	0.647904931763444	0.599100014060347	0.675446420455367	0.706671973608431	0.715277578980682	0.707843621421486	0.690668663857231	0.64022434357878	0.714440512582022	0.68012282865506	0.691660767542269	0.688976835748671	0.823218816297873	0.618003779476383	0.633214670761334	0.594035933777574	0.72933181033845	0.631115354569107	0.695885303172624	0.748209054553348	0.662257135657761	0.656325609373635	0.546975609613037	0.692840787782784	0.67629621128289	0.70011032568336	0.708430962063878	0.627071893667841
Mouse_Female_Pituitary Gland	0.714284524715139	0.700133898044765	0.527087125732411	0.559483585031243	0.71539908631625	0.724821778265016	0.741341039073177	0.691549419630868	0.619441975646091	0.62861284152086	0.608361751655394	0.676112884402626	0.722444098182334	0.643258832939231	0.760378928852419	0.723800260080994	0.714876356989274	0.595239173683986	0.698581191786832	0.600711640589908	0.637006245519065	0.727085416768077	0.65809693904618	0.570682938563295	0.651169203713065	0.622851839721949	0.663280859637188	0.672797761520538	0.748083087865247	0.659401942113212	0.689542080005985	0.6266149268492	0.706971429579943	0.59047294370502	0.742861188235817	0.74662796935336	0.714260821235389	0.677009453821582	0.748047139643079	0.628218930052487	0.679822346963241	0.704025208373353	0.710739612295659	0.73163049907223	0.706621029382081	0.680093340043615	0.70079048657314	0.691466293299944	0.708656084003279
Mouse_Female_Salivary Glands	0.658690841810372	0.657479264447419	0.636472586639822	0.660601397266346	0.527498166690909	0.543669824334621	0.581468790284573	0.696051067903087	0.79239608830621	0.679475783094998	0.809999437155511	0.636143809861373	0.518159548383149	0.750015294971325	0.589650287503772	0.642048515265595	0.516217788332317	0.783375769770033	0.68038503700118	0.821743984152619	0.693357148297791	0.633669130220064	0.592747189663717	0.687071438867163	0.693666001526785	0.690016291532893	0.690153824554181	0.675878417705889	0.630148799506069	0.702476095363588	0.671282209135621	0.706013614840971	0.680463561967481	0.810735769306985	0.613246025602447	0.62413877112689	0.587124800939149	0.722345497118072	0.621623470020901	0.676741042383163	0.751330961263363	0.646117282541066	0.639077580477696	0.539488934296235	0.686034156890987	0.661692408004687	0.684679119581139	0.695616624658096	0.619489301633181
Mouse_Female_Sciatic Nerve	0.706637847252939	0.768870296098027	0.563471541900798	0.617281209440841	0.610383090612119	0.626098779800763	0.702069803564767	0.741990236682769	0.669872901685069	0.666086576719605	0.667178970439138	0.759019244562993	0.6097765679509	0.695306682104416	0.71256160499026	0.746758819445014	0.606716821762954	0.649731027033537	0.773893527875848	0.653679899431218	0.677483873096537	0.790539903232557	0.637779904719374	0.63151320564165	0.714488410728299	0.681580147076521	0.737814333272745	0.726247579814827	0.78438519119176	0.713950737749169	0.72337543034857	0.634080369351304	0.724110082073319	0.644775122934247	0.658672332364464	0.792122041863969	0.682679953524415	0.710453215165905	0.808155453142324	0.688186571340084	0.720635544530115	0.775939354097321	0.79223943489991	0.629097631032613	0.713282176439321	0.718804026232	0.755861932439941	0.736202947179296	0.732283098083925
Mouse_Female_Serum	0.601774949626262	0.578169195101005	0.816921056352005	0.782960248826826	0.501383741322724	0.520143274288665	0.527490803915146	0.590960870534698	0.636618893942449	0.590976368438004	0.629791716742775	0.577121417944251	0.480849222741041	0.595018293520731	0.53639840844067	0.576729976700314	0.479865425543742	0.684500689738928	0.602519767275316	0.63518384924214	0.551959910339684	0.561899332671023	0.562634249602546	0.580810674355889	0.619891085981734	0.73959429850445	0.60056761985888	0.584166942904747	0.577906833003668	0.607953481761273	0.588362778376593	0.590677534578297	0.590778340661412	0.664423123337686	0.541862645742845	0.573901186224996	0.521686366649999	0.624187834046531	0.558694000826601	0.721699132811586	0.604535268138653	0.596781373018483	0.586386010281053	0.501799721443934	0.592332707994932	0.567904325457784	0.585989403513921	0.59190099277536	0.548586115736664
Mouse_Female_Skin	0.678575802624526	0.731145337594849	0.589449823985107	0.630262114438773	0.595237945913834	0.610280385178428	0.670313651036936	0.734674885870896	0.690230290232087	0.729433255931062	0.681387768585288	0.723827326936488	0.597131034054518	0.684409768105998	0.673867236144068	0.701981616458793	0.590131712718184	0.672554215814279	0.732423064013537	0.672670105652139	0.652899730050006	0.747443064878415	0.615242079771909	0.609892144552886	0.709979612736309	0.684111421429737	0.781105688452779	0.792766294132391	0.732021392956313	0.755897494452074	0.700216322635671	0.621525902341228	0.714782866103179	0.666364622237392	0.652742845645722	0.743622179246729	0.66417305949036	0.71852500635625	0.748930557068042	0.686234703926169	0.719267793931171	0.74440258103579	0.757497172625852	0.6075658382236	0.706034468647281	0.790499146312996	0.746941815715382	0.725400977337887	0.707740311643452
Mouse_Female_Spinal Cord	0.662491064059561	0.60547638653695	0.46426027406073	0.484015252856264	0.796271818818464	0.799728675719223	0.775983632391511	0.603526873223015	0.527974987455697	0.552899491876665	0.518157090897598	0.580813586940662	0.813281879956109	0.554595046980092	0.752551031333703	0.609923825772502	0.809236301180991	0.510291999005651	0.602075490318606	0.510827232414624	0.560667913800844	0.611822916188479	0.629653665013419	0.490633135642853	0.558102375515338	0.54245432351261	0.564981055756595	0.547654248745471	0.600527953684767	0.541995609672286	0.616383674659542	0.546528248356797	0.623209547582909	0.503479770991356	0.703893075547229	0.598644120823701	0.691475512065738	0.585162534052706	0.604209642598428	0.550854927719855	0.583417088120016	0.597409025264141	0.595400128291567	0.824173968747418	0.630449474619233	0.550704936769922	0.608664258870743	0.603715816607722	0.655614477368288
Mouse_Female_Spleen	0.674582908606309	0.673189609874467	0.794172233144127	0.812541460681559	0.543533583073896	0.560601332821114	0.597685413259331	0.683022100246349	0.706099135276742	0.656057305096348	0.701364588637758	0.675040524319578	0.527907839501969	0.6640789907216	0.604401902847952	0.647050685885458	0.523080438453349	0.754848476919554	0.691931614910659	0.703387482339806	0.621860193304948	0.655860709583526	0.595673892964293	0.632307753555851	0.703875624368154	0.807542922702141	0.693076301512839	0.654367423548929	0.64702704499792	0.671098923064858	0.678786217488633	0.634679847508208	0.666439584612708	0.732692716215121	0.605271164015656	0.646808129454806	0.599130389363273	0.683634249313672	0.637423880367746	0.802225469247741	0.68013088302112	0.689361520122521	0.681410441264236	0.546853136588642	0.664051177393632	0.632050184449975	0.679724748006789	0.680751078158835	0.638109637263151
Mouse_Female_Stomach	0.6683404041049	0.693268377291154	0.586899183775696	0.625187232553091	0.550623447517364	0.569180284702343	0.620048466534134	0.729824496887055	0.748862918568465	0.715244850641128	0.733758358583157	0.670512081546112	0.546998182224604	0.746388243459595	0.62210541113083	0.669666801589981	0.546532454072983	0.711795971964682	0.703790979888397	0.735934638739348	0.685595844881896	0.676102471359996	0.611086559524846	0.659664985575394	0.709889248070787	0.663572420830302	0.739278594694382	0.735991882452251	0.659582830534406	0.743286466123473	0.693021235594465	0.700047336158501	0.706766148084333	0.72330231589277	0.635908434158077	0.65277706931218	0.619211566734247	0.745015718528055	0.656131238684131	0.662343599115049	0.784732197476253	0.679567649352896	0.677256306213651	0.568577941619342	0.708806705889099	0.729323975677292	0.72729103372126	0.72379482541389	0.658072474088439
Mouse_Female_Subcutaneous Fat	0.707360107713237	0.76505414314684	0.600256838010926	0.64941015044622	0.579465789058557	0.600445387710459	0.65924245793991	0.739666358162903	0.687227708284727	0.67513308464234	0.684400880476804	0.748309647197294	0.575592680170132	0.705056094377835	0.664590868986957	0.766929536167087	0.572858627974746	0.672378475805833	0.775966208487927	0.678214259327749	0.684944707152907	0.789117987582103	0.634661182525402	0.663316287022415	0.714954238142039	0.704444424465322	0.746428851089176	0.742257325732256	0.808469116747454	0.733011589530742	0.722475785920857	0.661997792628155	0.724215496057236	0.670993471612658	0.644607883965555	0.813854834735016	0.654535336457749	0.726843962024167	0.81446747291789	0.700340127348247	0.730265420285657	0.771210820014993	0.78358668135401	0.595163877725552	0.713999468149676	0.740451039929414	0.748978489790956	0.737598588006644	0.704429543021424
Mouse_Female_Thymus Gland	0.677841318664337	0.665202749631479	0.773986509021913	0.770690607177234	0.559815697144526	0.576621565367503	0.597493259322486	0.689581640809166	0.714263819934906	0.678457367375289	0.701123845551988	0.655894243790129	0.542410143785827	0.668558404195404	0.604613206097462	0.650627931846779	0.537318970315966	0.757752669411388	0.686007422327394	0.711475938703275	0.626520362025446	0.649650609320508	0.618349305990358	0.630489100735951	0.698857064272525	0.802668467176274	0.705075391838294	0.677811196833229	0.651804819853823	0.692273578136286	0.680162198863033	0.652904100958868	0.679420167556201	0.737589055868997	0.626940651595761	0.646531900960265	0.599533028956912	0.705951487307805	0.635171747079874	0.758793881873552	0.686426307611308	0.67588925752511	0.668638321957118	0.558936483725314	0.678593374928569	0.663568786333801	0.680275488589055	0.688743424679463	0.62962206956476
Mouse_Female_Thyroid Gland	0.676969044435946	0.72656805265987	0.581375522523715	0.620709784950406	0.571928537543818	0.592556797304859	0.645941112923946	0.723306688053023	0.679809556777968	0.679898787155326	0.667086677954493	0.709393922555401	0.568830415130576	0.692706466188947	0.649708527287438	0.752773267402781	0.565332682411414	0.654059415244046	0.729275226336182	0.659624318988428	0.669778203007766	0.752528205602501	0.623919609693665	0.630220223356	0.69961187252262	0.668654943300913	0.722134903770455	0.7559268656825	0.798964626370044	0.749730861521987	0.694173486946829	0.654223398691443	0.72184081645144	0.651668980232455	0.642539360939144	0.799884505789655	0.64168317712135	0.734713828264907	0.79157708629352	0.673359050952987	0.72714493949104	0.739040952070083	0.747391653563284	0.587193496496785	0.71398587037969	0.759856356470606	0.727592965793849	0.717953964711096	0.686419479744069
Mouse_Female_Tongue	0.652297801754626	0.702023444017509	0.567767583097763	0.60449814617957	0.551510401109058	0.571520473045772	0.620544407146298	0.708691959412786	0.667298377681049	0.715231381623514	0.652011407300286	0.688717094157137	0.548533980515888	0.666089956164126	0.628106810696173	0.725523429460066	0.544005896918974	0.640808433612091	0.705208525782391	0.648920860291046	0.637112916339102	0.72709143508532	0.613303384792077	0.600663261937976	0.681974589316378	0.647789401531986	0.743334660921315	0.806152905229918	0.7620328622731	0.761102351282877	0.672718274230383	0.628558096910125	0.691343198067182	0.640008200475918	0.616683621125163	0.7604541588438	0.61759552501563	0.715292007748808	0.755290077284216	0.650617580837598	0.703255627117157	0.717102177878655	0.726570248087523	0.564024402108911	0.683296387495322	0.82063183862031	0.718152090386742	0.700479262499189	0.661412980848595
Mouse_Female_Urinary Bladder	0.726354867645215	0.778233902873291	0.598404672836692	0.643895891758385	0.610629238142754	0.626972641745373	0.690235215596777	0.78716105485391	0.733932800134502	0.734973564559884	0.720968969033479	0.765805060067426	0.611960384759015	0.746099133769596	0.693136248517433	0.721857251411588	0.607912606468675	0.702741976395099	0.774380250192078	0.709747520149619	0.706162051673071	0.759698988694555	0.650651473273244	0.651404507731263	0.758141998963269	0.707706457496057	0.773009699652976	0.744495167877147	0.717553592493883	0.742866985959474	0.750059379231518	0.676055876771014	0.753823151463013	0.699759884564953	0.69107709807178	0.72158730021973	0.697446099133185	0.755353035625196	0.728907500799756	0.722308562674291	0.772861388180929	0.762304236273359	0.766175950221515	0.626073848077978	0.74975922664355	0.727674755014579	0.812502363278192	0.783460763321897	0.747959312570974
Mouse_Female_Uterus	0.70489159749072	0.760598903940726	0.62026391111085	0.664750467279866	0.577904992520468	0.595003595390315	0.663989910051353	0.795330684678733	0.746899877665796	0.747158258206927	0.734155380348113	0.755434600189379	0.572979051009035	0.742031685046434	0.66573631834182	0.698147364684392	0.567733784735332	0.723769660545582	0.758428345245549	0.724694231050111	0.698885241958773	0.748316647328996	0.625996788252003	0.64737509673696	0.760315184737993	0.714968439210376	0.786778863293788	0.764424234920073	0.700186472250713	0.766851943721961	0.740576193699869	0.659751100893098	0.746618770142409	0.717963557726694	0.673812330870196	0.709141429054853	0.671290326984121	0.754179030399967	0.714923961871869	0.724322543707741	0.764359478826416	0.758304796454621	0.76074992684403	0.589100236715404	0.74080148806769	0.745521067340612	0.790405294994159	0.787842556729788	0.725219463320822
Mouse_Female_Vagina	0.675677783220157	0.735701406234998	0.583739328926447	0.623487181325004	0.560938391775873	0.58236201140335	0.639876222878764	0.727038443569358	0.672535872818746	0.702768877275407	0.661446539273378	0.722729889655818	0.559138802228945	0.680265622420731	0.645346786056352	0.750831032758222	0.55355390472188	0.652159135847755	0.73814692390392	0.654775313979031	0.65809120793178	0.763444458255288	0.624252872597126	0.622259766070926	0.701093973794972	0.676552421273148	0.758925141924964	0.787770669873158	0.803505514102908	0.752343542134023	0.698028047651361	0.638858410075304	0.708313934781648	0.647766145697116	0.630853522442524	0.807157624526998	0.638423536620052	0.720523439072242	0.799268173118967	0.675731785936959	0.716287336391348	0.752159684459459	0.765318396807193	0.575301723501526	0.698339697578203	0.793397629015917	0.739164278229833	0.721210131540796	0.688272324238806
Mouse_Female_Vena Cava, Inferior	0.719447029321873	0.756335795075639	0.634952595293084	0.673239929199707	0.615130310271886	0.630288734639826	0.691390707131468	0.727146055329309	0.685460024801489	0.6459470527958	0.686059576569638	0.741915100078344	0.613857240231086	0.702093396702275	0.707204692354293	0.745196182447302	0.611849631402927	0.690202452801397	0.766232455299796	0.672075490615862	0.66951056830892	0.77407655052785	0.618893093400339	0.653826660500218	0.71298306328738	0.741210236938168	0.721709396399637	0.711201729746823	0.775335260118095	0.711981813217303	0.715988171964403	0.63572825374645	0.714295577447101	0.679607182817604	0.662586174810567	0.780776430706697	0.671651352592759	0.704368479921737	0.785247015748365	0.734284139163875	0.716249612444994	0.76022877132917	0.772294559061258	0.631515901486466	0.707404753224907	0.70298344977858	0.741389890643594	0.719241673590461	0.709602994059403
Mouse_Male_Adipose Tissue, Brown	0.711395952909301	0.743896799858701	0.623265082348626	0.660175508197543	0.580506867596445	0.604148778142477	0.638266457392027	0.709244332335806	0.663726839725464	0.657755887157781	0.65678089664101	0.722002261443328	0.572363104653393	0.684928829829619	0.644776373801175	0.755327741992387	0.572622542308568	0.65067657384673	0.761809628474308	0.658707775922942	0.677417853340585	0.753738997797527	0.650933117697692	0.676914451076969	0.689403687266332	0.705370287419994	0.713862349284706	0.703640627962959	0.784397373081453	0.700130950589928	0.708776090263575	0.676803439921244	0.707657795638344	0.65242063116871	0.632956898518419	0.784994194609438	0.633628349882998	0.710876483154754	0.778024798727229	0.694144389003262	0.708807073277928	0.741410877609693	0.747429125945069	0.593549504806111	0.703326828049491	0.703869817062222	0.716007048427167	0.713533201261412	0.674777786170995
Mouse_Male_Adrenal Glands	0.78117404328225	0.763851186632384	0.615213790944839	0.656997792969397	0.657784405350057	0.673080429289578	0.713702190422016	0.751451429436807	0.691544043134	0.68145546277221	0.687552260117861	0.746218190163133	0.656709637422776	0.728942195356079	0.719899736559515	0.72674057343254	0.654370750310352	0.678630081428117	0.774152118825184	0.683920193974433	0.712499540485676	0.748995165600549	0.67339603889047	0.693994124946096	0.721889533463114	0.720230851273725	0.740943805224819	0.680121387323787	0.722545532262476	0.685867944460141	0.758943870115232	0.689587262107783	0.748203454895605	0.678116533508155	0.716786800564377	0.725943413864312	0.707443660188404	0.729162284012444	0.728841413449995	0.71891698264605	0.733324057469015	0.749167781576241	0.746925375790707	0.672573422582363	0.747876865064053	0.67238098478061	0.754268437056656	0.753195209529239	0.734546597508485
Mouse_Male_Aorta	0.714952728770447	0.754747608953964	0.683105052554299	0.718508091915732	0.58682166298637	0.605153920829103	0.655205784583321	0.733905672666525	0.713216314957615	0.678378534470912	0.708148039945134	0.735251238057485	0.577980622677472	0.706487417699385	0.663258452071447	0.747267292485036	0.575718747039446	0.722751288073614	0.7674090866489	0.706040566611329	0.672513068871455	0.760071776020445	0.634436877726142	0.670574032012703	0.72509241505623	0.769830383806053	0.742764237305541	0.729053336706819	0.76712430959409	0.731492840896207	0.724275003758466	0.665439438880843	0.718441866961339	0.713844899877477	0.647840755444378	0.769357849026358	0.649072886252596	0.726006235303974	0.767597864848589	0.748871168775216	0.726856018308969	0.753882531591384	0.760472538438667	0.596448007231426	0.710931502313874	0.72163232068951	0.738848258689696	0.729423758991656	0.691112433076481
Mouse_Male_Bone Marrow	0.642071706724147	0.635416423392611	0.80973953335118	0.837425876396595	0.514881952355415	0.536496193911253	0.561370514509537	0.645302281595665	0.678838873712552	0.634413328157836	0.669986594537259	0.637549463150018	0.49570434596793	0.633608786539336	0.570701263864856	0.622832062820305	0.493005684802449	0.723567465111792	0.657738662209112	0.679793586056643	0.594169307534791	0.625386086825571	0.581778438507015	0.614570431738438	0.669253255630997	0.770421247244437	0.66652690442055	0.638212237792489	0.628706114622897	0.653769671730654	0.643222665057218	0.617770001813605	0.634125736102491	0.705271068094339	0.574729138854591	0.628518932621302	0.559614744342907	0.660146437542767	0.615844704576396	0.759615652581466	0.648194693576123	0.659701273442694	0.651167704667197	0.517792411308794	0.633150570943812	0.621342515234803	0.639422011925788	0.644318602312283	0.594546911485299
Mouse_Male_Cecum	0.668174255108814	0.681859843967508	0.634444890256938	0.664904823606375	0.538660224332384	0.553746779233539	0.598127276375124	0.716354242310189	0.812587508094838	0.693918573780883	0.810532938515621	0.662409392631562	0.53078302412266	0.754548421498077	0.60868832187972	0.651738643045105	0.528490106786916	0.799809913926315	0.702410269408686	0.826101505917469	0.69687619313819	0.658008599042579	0.600107916830235	0.675744658357439	0.708822145307615	0.701403280730903	0.711505265354887	0.693785940368813	0.642797228502658	0.714169376261204	0.683509323310659	0.688537795803085	0.69638577060027	0.814373124791399	0.624202051282052	0.640095502028062	0.601457873709487	0.731068901037741	0.640050238916556	0.68735181962403	0.752851664989867	0.669644666789103	0.664955089638763	0.550165955367201	0.699302325452634	0.679051486263455	0.708249708249532	0.714988473247255	0.63764505482397
Mouse_Male_Cerebellum	0.666239448841863	0.608476806573106	0.491979438468458	0.503993881646029	0.787084003972882	0.82566214217966	0.755316641078391	0.610366378179704	0.54138894637595	0.569012849081195	0.530490859411659	0.586516213596136	0.803250717489802	0.560324724359359	0.735016768095201	0.607685486408568	0.793242393823677	0.525541975463537	0.604350649121283	0.526002168744155	0.56947227409637	0.604421691196645	0.642979910091314	0.505010568915528	0.567469786134461	0.559980590789775	0.57198984365087	0.544391862356552	0.592070567345785	0.539090723086767	0.619713583801285	0.561019401993425	0.632082717373727	0.518981358737398	0.708252334501003	0.589597509814482	0.694502709385914	0.595851582629446	0.590827123291224	0.565107398433609	0.591539542142664	0.596022215847208	0.590025290717463	0.808082522848775	0.642045951381207	0.544490116176361	0.614238350261889	0.612373360779685	0.654945187251827
Mouse_Male_Cerebral Cortex	0.641509263027903	0.576082121086056	0.456886830944001	0.465949322257773	0.811228557757291	0.786866451935791	0.736764720129788	0.578758041444505	0.50522233454052	0.534111951874718	0.495813406036842	0.554566266215697	0.836293451025689	0.527923256509253	0.725383409000679	0.575803877173591	0.8261227779362	0.489860520664237	0.571411323724429	0.490509743910697	0.533355512771621	0.572236263263018	0.616394035097966	0.467540984363722	0.532928828928526	0.522196233302525	0.536797756471992	0.507930640390299	0.555812790867296	0.503725171533383	0.58964194042393	0.528402439253876	0.59875956318035	0.483326191286319	0.691738089056002	0.553416461482883	0.66888595566452	0.558700474644701	0.557301959611226	0.531544998301273	0.555531452789655	0.561870234956474	0.556485045723182	0.809240001690638	0.609007234359387	0.509122597510592	0.580473960931516	0.580470096158667	0.629771307924808
Mouse_Male_Colon	0.651153633243573	0.652856831332992	0.625483437474932	0.649270784556126	0.519339223295182	0.536005252920572	0.575003041225855	0.691313665911157	0.787362580703993	0.678425446046125	0.804705797250497	0.63109329133737	0.510538819187765	0.750898791205221	0.583201850964141	0.635498327842728	0.509170563027192	0.772988097207724	0.674853412184085	0.815067127933737	0.691087190077759	0.628842625972292	0.588807235505681	0.687792515604209	0.687523787378503	0.676904664244512	0.68582956748635	0.674420310936839	0.623734192220319	0.700718901857972	0.666009362557691	0.701870299182159	0.675993909177213	0.801606858916827	0.606739716806412	0.618660290651162	0.581311981926668	0.720094861946661	0.617037913317109	0.665260932210509	0.750138756100809	0.640738043506637	0.634074560067802	0.531768106950671	0.681553627242429	0.660561262975316	0.680749554628356	0.690731223212221	0.61532019711997
Mouse_Male_Duodenum	0.65867247049312	0.658406465178216	0.637472258291283	0.66117991936111	0.527790461722245	0.543757832855991	0.582343170911268	0.696486126202791	0.793246178803512	0.680391633107054	0.811180596377357	0.637742099855771	0.518448419522136	0.750016810328171	0.590639144265424	0.641633045776463	0.516199841416038	0.784320856219021	0.680639364632219	0.822415660891367	0.693221769446528	0.634832136390922	0.592469875100819	0.686485929758164	0.694760763708598	0.690446723647364	0.690765706100108	0.676788570467188	0.630195767548267	0.70197290080338	0.671873924393072	0.703713168497954	0.68150733421417	0.811243017010324	0.614377411037761	0.625009577992916	0.588706473851229	0.72186552569374	0.622501866062516	0.677650297257271	0.751465034835224	0.647387473549011	0.640548856015504	0.53980822083043	0.686896387817825	0.66245803709546	0.685587010116172	0.696135251955869	0.621239262077111
Mouse_Male_Epididymis	0.669706015433609	0.726471574142132	0.594632718057784	0.635712234120112	0.548273842317737	0.568216825724091	0.632099042650716	0.743596858433336	0.702849179419921	0.74232578504745	0.686778361206386	0.714211293746443	0.544182809093079	0.701193207445349	0.633659497894141	0.709460749942598	0.539932837944897	0.678528977191188	0.731906357010842	0.682811289826036	0.665955821025752	0.741352290984718	0.614974019925429	0.6272693178269	0.717086215063095	0.68002394246687	0.784537785760982	0.813954122583322	0.738376245673983	0.785136574902928	0.700028960005232	0.645098346717515	0.716843532329925	0.675124295277359	0.632525558589503	0.74427449624517	0.635012449945362	0.741630437957936	0.746022030310401	0.680257053881962	0.731769277959555	0.737996390193092	0.74875392339888	0.562064060085665	0.707874416477563	0.813190581177823	0.749310374554957	0.735755670746306	0.685200938912083
Mouse_Male_Esophagus	0.671859260039151	0.737343511177046	0.591441905179066	0.630763113727666	0.563858316831264	0.579321647921337	0.644097275292334	0.731466656828897	0.686143535898495	0.707999544799339	0.678274035316485	0.72826806770673	0.561232824111715	0.688456092213928	0.649586858983898	0.733954812987323	0.557308002436638	0.669063962232242	0.733500494418291	0.667031317091258	0.646246730894396	0.756325315365086	0.612652053133435	0.615796530586074	0.708911186307276	0.682979969425377	0.759408645836717	0.80027084519096	0.767587969266242	0.759901056225298	0.694191432621913	0.626344242173055	0.703962229881124	0.663678076402229	0.62942840288901	0.771471533942406	0.639089983842694	0.717467224914482	0.770401981448634	0.688454590407254	0.719058720006773	0.748586646889194	0.758589138210142	0.576385636435743	0.694914671166275	0.801686441691205	0.747918128248472	0.722748032693987	0.68982558603816
Mouse_Male_Eye	0.678145000213537	0.672219722337172	0.501892525806975	0.534755644881525	0.686613148133707	0.70317545423125	0.718877311104695	0.684902495390296	0.617360474937478	0.669879613485852	0.605837388820862	0.653635048324266	0.69781416583552	0.633694120030037	0.710880275722512	0.656255947972521	0.684815500902375	0.592042875942387	0.665661136158269	0.596142303970847	0.624300878563345	0.687090065623476	0.662739385626455	0.547811402086763	0.645424665329974	0.599640005340369	0.667372818664673	0.672433666012243	0.655871563749866	0.659818245644565	0.666191355891256	0.58411074400155	0.686727551521062	0.585590659682104	0.71074602699298	0.659812696996345	0.77873053446076	0.664873894191851	0.666950181018661	0.606918761851228	0.665229268370454	0.672077925530127	0.676804601659752	0.705001652971407	0.686464621485914	0.664599610051903	0.69213757079827	0.679308316847056	0.713859157329172
Mouse_Male_Frontal Lobe	0.639761785087649	0.577164820441607	0.45589368298303	0.46546239298404	0.813899771003965	0.782642773847944	0.735270479164114	0.577715332260196	0.505081494794503	0.532122184801607	0.497903239031833	0.557143132964478	0.833672376191506	0.524739093790085	0.725879511823038	0.573765456264899	0.821906233968917	0.490076902364294	0.570889720811521	0.491000896504607	0.531145216784827	0.573132750875092	0.609234085116159	0.462833456886066	0.532442148939981	0.521748303884205	0.535395951083869	0.506563862322195	0.553672276957114	0.500792396829646	0.588019405352666	0.520260996160261	0.597091379266263	0.483243235570601	0.691715437086204	0.553860453580077	0.66882970200282	0.554882016985154	0.558016323922637	0.532576896849319	0.554363600325263	0.563157265901663	0.558225675016348	0.804650627296569	0.607169349985264	0.507343330744059	0.580922715525837	0.578730451191227	0.631310305245732
Mouse_Male_Heart	0.708737613886848	0.746656777171901	0.599546391516168	0.641069472448259	0.593233385646431	0.612391203145637	0.653539802904862	0.71950700433271	0.665478898474791	0.65373527604852	0.65934390125125	0.726072727804518	0.590460073648115	0.684680697255393	0.657806443566305	0.815786165346471	0.586884260109353	0.652249498337927	0.749488803014204	0.656143184346186	0.668864726721365	0.759619414370436	0.652414956744193	0.64595580401387	0.703056834721438	0.692919963691317	0.707771541486835	0.709735235601458	0.80263338913576	0.700420186403782	0.718048539186539	0.663145589218919	0.705459057458721	0.651046966078982	0.6445110083497	0.793639336143275	0.655082156764145	0.706409810304966	0.783218010171512	0.699717411161874	0.713981076096233	0.746286868712052	0.749800104297169	0.608721369670172	0.701388075285029	0.712854572224362	0.730147070832684	0.719671501227351	0.690872688120954
Mouse_Male_Ileum	0.672261597749759	0.733981844271558	0.620385226151796	0.653094133125385	0.557300243471186	0.572165949848279	0.641012399041733	0.729137961848332	0.697997531309389	0.700488088388464	0.692962246279639	0.72371144716974	0.552477726554995	0.703246595097472	0.645623682514795	0.728867922478675	0.547525083731533	0.694924570563347	0.7371515067753	0.68105044702715	0.652450410972767	0.753841509308497	0.604191356718227	0.639066570077856	0.71572575781243	0.714382104095466	0.757607393859864	0.791779903426848	0.760731680876062	0.760383133630002	0.694651698160494	0.627252855688321	0.702921424852867	0.686011613776902	0.627065747447993	0.763951774758105	0.634905006812479	0.72017446225438	0.764611980603048	0.709607568789488	0.721451574800024	0.745531274381086	0.756495004605524	0.569646450903713	0.692856911836237	0.79057701749852	0.744087047611964	0.720584368722042	0.686128199266818
Mouse_Male_Intra-Abdominal Fat	0.725062139861682	0.77286478506287	0.691840445049974	0.727966943395987	0.578707149319777	0.593356859138521	0.665243573014625	0.753152952950274	0.723990570007729	0.679323820663366	0.722581796460822	0.766648294801434	0.570069048420871	0.726704116732878	0.673034364033315	0.71368649775821	0.568596658750309	0.737390149866107	0.791880498569259	0.712665099780617	0.683489817203681	0.757719959527922	0.623366103283501	0.682778330054855	0.751264176114644	0.794305558726781	0.758847122513973	0.699363483541939	0.724210166862217	0.713232443216606	0.737575005609996	0.676468923623874	0.728198065633207	0.725304849185951	0.648253919314717	0.730584275768976	0.658081265763183	0.731751241199521	0.737178248755106	0.77888454542643	0.740943475405957	0.769199294835153	0.770227713908342	0.590703350219454	0.721350681127528	0.678244395389344	0.757651997880462	0.748014656795027	0.710558287364579
Mouse_Male_Jejunum	0.656571149640568	0.656603844506427	0.650100285337948	0.672101919590764	0.522481345549019	0.538230323061141	0.575960546157678	0.692008258220106	0.800706114006994	0.675658749497178	0.814612889009015	0.636599966228329	0.511980937548988	0.742097720788707	0.585566445209326	0.640430504217077	0.510453061701708	0.802648046818326	0.681351425446655	0.833624710102366	0.686623318527336	0.633602876160764	0.590303205370513	0.680960942418086	0.692370872258845	0.704039321679017	0.690449860534888	0.677073467924807	0.63108738915692	0.700046041398535	0.666741069309429	0.686575269236287	0.676318734922229	0.826203957790844	0.604502956247635	0.625468500240996	0.581032416346143	0.71473334828798	0.621678776629803	0.68565802239831	0.735799700643641	0.647415028779694	0.641347511998955	0.532858361441699	0.680886757493078	0.662316485064028	0.682477699352991	0.691680485800787	0.61337709144575
Mouse_Male_Kidney	0.678953511938487	0.665866487707473	0.589036449645496	0.61719637194225	0.558580687364942	0.573421839035725	0.605991733352425	0.68779323375744	0.684746378840305	0.653690018460478	0.675338284168799	0.633949880414052	0.550723056691796	0.713892942666794	0.601058689755462	0.677083492431998	0.551465397705603	0.664742482565691	0.68975415554225	0.686383555974483	0.78207401695609	0.645896679840601	0.636078796583504	0.711536610588263	0.672391783265765	0.653231367024083	0.673460575831074	0.646000074988013	0.660654118754282	0.668341729215415	0.681830651043659	0.703127832905596	0.695661221024042	0.677178296297208	0.623676011777171	0.651656752083046	0.606949463425237	0.711429742182124	0.647821949589451	0.648702368149996	0.703322882519679	0.646042238797902	0.641257694239669	0.575405107881553	0.700425118090063	0.643012522188175	0.670561392028424	0.696448889025581	0.637372284215797
Mouse_Male_Liver	0.649158414794167	0.627929231954119	0.604820052442706	0.622702162719805	0.500676970677588	0.522533978099981	0.548348066767282	0.637742624235995	0.646788820994314	0.609764252083064	0.652007813994556	0.60086551713788	0.489292737909733	0.712970662131981	0.543437479797484	0.637106186546841	0.492112871704585	0.643552422919088	0.658567513878074	0.665341382957027	0.683152756959826	0.609781531364198	0.601508844210802	0.811144117457296	0.633969161080956	0.655319926315018	0.641439574584547	0.606647283424346	0.630523567896913	0.6328509050886	0.644253650121912	0.685697470257261	0.638333682725307	0.661222849286046	0.566922621851164	0.618311716065919	0.551156094329525	0.673711927602165	0.610625738091284	0.639681501039187	0.661323701703092	0.614011648986299	0.606556303726783	0.515071306935484	0.644291652783728	0.603722277224864	0.623091864838913	0.64842090579558	0.582590022683314
Mouse_Male_Lung	0.705299276733977	0.755594929459917	0.644362696542632	0.68464443801586	0.58043003968887	0.589770679532744	0.663247976111067	0.765805916359796	0.724101194112105	0.703990255866445	0.715221317190286	0.75232837694526	0.56944424869107	0.734555198837206	0.661285652700187	0.715842898073058	0.566263309663809	0.71284935608949	0.76457832324017	0.702716325491329	0.693757211649556	0.74802052305143	0.615437795364383	0.655665122893953	0.810243781255968	0.737519650771952	0.756049998516671	0.729420308465267	0.709479003753191	0.742337626556026	0.732861156280726	0.659941663751577	0.739922861940586	0.703978975597066	0.667560541901833	0.710762503256731	0.663631014086554	0.742419358394599	0.717702124584177	0.752691002006049	0.754010873925042	0.760940890245315	0.763408097806643	0.589314058423291	0.734400128744995	0.709096203153645	0.772277273894155	0.762129295189863	0.714223402799741
Mouse_Male_Lymph Nodes	0.711696778155013	0.759493893319818	0.706306480982827	0.734950601042048	0.57108248758011	0.586810162419478	0.655967982687393	0.738942571420011	0.722286146077636	0.668101486649457	0.723788007374587	0.755475698002436	0.561137847073847	0.7139763900569	0.66206832318006	0.722020794778944	0.557138228247462	0.747324313697325	0.776785540012732	0.712466667250747	0.671219318608709	0.764579312461555	0.610883292540062	0.668864214670117	0.742075320747766	0.802551277815709	0.744641757273483	0.717556051035372	0.749076662217547	0.724611010988281	0.723855092907898	0.657085107304689	0.718043733768273	0.730363935525512	0.639898269961196	0.75616906039096	0.649704440119804	0.721143773316378	0.759261990285919	0.781783892207809	0.729042006905779	0.7705771222633	0.777635417303053	0.581229063728079	0.708575459982958	0.698852988087056	0.746650142161414	0.734401588635522	0.699975006121951
Mouse_Male_Medulla Oblongata	0.662255276161246	0.59831981430185	0.467955975972844	0.484475658027438	0.799620057393917	0.801254057945047	0.772563059856566	0.59953057356352	0.52589934615456	0.552369855784583	0.516203218016668	0.57326601835902	0.815321490828486	0.553435341176173	0.7516247634168	0.5975264843357	0.812609480799895	0.507838801024226	0.596174218199468	0.509996337065825	0.560618450263538	0.593454860313228	0.633548282442755	0.492846732447596	0.553906978113144	0.540468748650728	0.56092203842773	0.528929017837847	0.579003855067416	0.52637115926786	0.613110616732657	0.549795429279157	0.620041059231782	0.502452149754524	0.702828133479831	0.576777348835561	0.686961452912117	0.582592550788017	0.58203926274102	0.548071360641825	0.57930084202969	0.582488553320032	0.577290214397662	0.827230487416216	0.629115775804692	0.531272782191127	0.601804935110635	0.599932092575629	0.649571281925072
Mouse_Male_Muscle, Skeletal	0.688513683890227	0.73257770263428	0.58258309835794	0.624431469701256	0.576263303908994	0.598996481210107	0.640649233622411	0.701288661709126	0.635712060791989	0.634375809747783	0.625719363293366	0.716163104082122	0.575043940193946	0.657842012245034	0.645397675077526	0.775008460709089	0.571630635015631	0.624356247074299	0.739154882563071	0.623808399985028	0.645470091205265	0.763745430787587	0.641397816317075	0.627865567453275	0.674370047317143	0.675780749676476	0.699270748592794	0.716399122692096	0.840825066979532	0.69846294603838	0.694761304062716	0.649040252493651	0.689111239547802	0.620043537821088	0.621956703133614	0.832506152793372	0.631389365466873	0.690785732400392	0.815532891040445	0.670505075228615	0.688897788044819	0.750700579646732	0.759592659694502	0.591293988537307	0.680566330763031	0.723902319847238	0.710919716706663	0.702247149991721	0.669939622764051
Mouse_Male_Pancreas	0.696322026013326	0.669981277338699	0.621921458259248	0.637729687779629	0.580379359307384	0.601291404368731	0.614872419867534	0.700983009939408	0.690083828501081	0.674620034076294	0.669792625373338	0.644058585578317	0.574505465719371	0.712904067542295	0.610965962963095	0.674622531889866	0.57298690727685	0.668513039874149	0.690901699934793	0.686189177611315	0.687369896390751	0.649281160870595	0.661891722261572	0.684928888230181	0.68109429201851	0.672647426217145	0.692175665935052	0.66221927009034	0.670457546229905	0.686039768985446	0.692132068475364	0.773693820639213	0.708948831257286	0.679357808156926	0.655235994173863	0.656104001742809	0.615362175781861	0.745398150012534	0.64724022123027	0.656974499892971	0.730428989900845	0.65919537316143	0.649486875201495	0.592437401056424	0.716706926421242	0.659433026062831	0.681725897816559	0.70928621534563	0.635423015371539
Mouse_Male_Parathyroid Glands	0.685985524452337	0.698823312351592	0.620019815629701	0.652667033041453	0.566509461639538	0.582064543618131	0.624778401441339	0.737650407032062	0.811857609503437	0.709704905924833	0.782483817809983	0.679789662606736	0.561146652913061	0.761968261820625	0.633522886080339	0.668064378231039	0.558357420007067	0.775320875718161	0.713418450155239	0.794315542815276	0.697979167288308	0.674007818245438	0.620742852381654	0.666007929798362	0.721589266664482	0.692527474678611	0.725445930244412	0.709501890944045	0.65818712569365	0.729529031339243	0.701140777475704	0.705335409941027	0.715311856132283	0.782039395515807	0.65235337092024	0.653238135625764	0.625854972438764	0.751506179295755	0.654060554577641	0.686359756560928	0.771796934286506	0.688025079676495	0.681824979738434	0.578803453569062	0.718885577484801	0.696539095427107	0.729180312339457	0.735572304234712	0.659904153665252
Mouse_Male_Pituitary Gland	0.727135208973171	0.679251461037849	0.571580869540775	0.589636460685696	0.71283505017491	0.719973283357205	0.714663292565894	0.691346326538257	0.637011778053464	0.654582462352558	0.626743618677573	0.663403803786727	0.711943196582435	0.653759072720142	0.716440008246685	0.657035655956734	0.707016020859522	0.61648729074045	0.676498053428239	0.621931031115379	0.658064026995096	0.668427275365201	0.670203152221748	0.593187557399077	0.656063785554196	0.63791895044711	0.662742385984474	0.623034030400512	0.640993986712286	0.628533993515471	0.693819571884909	0.649554389168607	0.718993347613251	0.613318127048032	0.777380280398081	0.645690862483622	0.711823136349261	0.686829165370908	0.644510386833321	0.641662922259468	0.6805598338778	0.671789975136463	0.663197950140801	0.717705749441507	0.726001421805203	0.61798366174251	0.690224113219825	0.697740570131223	0.701443575053808
Mouse_Male_Prostate	0.680834184115013	0.686097936317306	0.644984945321501	0.671997020495742	0.549283302952689	0.565360579219347	0.605523752508885	0.724657942003436	0.812804737729548	0.701762089308509	0.78939556715181	0.66406607313467	0.540637333926802	0.756895012920097	0.614859525915257	0.664180350076485	0.538522412196922	0.790675554949621	0.708181049099972	0.805443848975951	0.697216238264941	0.661865481009567	0.617353675237255	0.677823728460067	0.715442950312908	0.709805768508095	0.718595609069848	0.703754425594533	0.65664348306487	0.725862473682024	0.693175445550473	0.704455813293135	0.703363843724724	0.798318794302237	0.633511623602938	0.648566648905557	0.607793616323525	0.743739931023765	0.646978671890079	0.693905956618232	0.761393513605452	0.67466113446459	0.668910268204681	0.561471059675278	0.70695467719282	0.692459996869634	0.716454587444755	0.723687658617114	0.640900514834723
Mouse_Male_Salivary Glands	0.709607002047979	0.718100448617305	0.660505379783244	0.686880254381932	0.58783911441585	0.608937062862164	0.64844183314764	0.747857095934628	0.742703094641263	0.720780838537182	0.717467491099207	0.695995637275227	0.580410179522427	0.747527049735598	0.651471442583213	0.701634234935966	0.579360557216831	0.726501841261388	0.738491402694653	0.724328563848139	0.70745560348122	0.707279662259782	0.656774021612497	0.684444229320159	0.734465954616716	0.734108988331325	0.753088678704384	0.729795071775936	0.705337519701913	0.767887787523391	0.719036054111892	0.733516234457599	0.746432529515762	0.72534949249916	0.669990828937941	0.697573147522461	0.645675130793738	0.81047244965437	0.696585392129832	0.719997577804994	0.769425302640078	0.713796107873644	0.709725152867408	0.603179575801275	0.746191922456504	0.722092518367151	0.736783390340432	0.74850192514202	0.681243465015413
Mouse_Male_Sciatic Nerve	0.690768403470897	0.762832606410241	0.561627568245183	0.618782553799554	0.590683377936252	0.607989724359969	0.688761610664622	0.72708486122989	0.651994821721087	0.650188075791752	0.650885957536261	0.760963501145926	0.59021281673348	0.678456258245525	0.699452186690316	0.736139319144881	0.589937737223447	0.634033887178511	0.761829580090491	0.633577844929215	0.653726100990446	0.787949533178223	0.617463971263152	0.617117425313703	0.701421523491177	0.675761679773489	0.724312402870817	0.714336752014832	0.780526525116108	0.699219355870947	0.710299459181912	0.606485528621595	0.709174950294417	0.626641054676369	0.638487492835484	0.792742494727183	0.66850848688971	0.687301048745661	0.806217668771145	0.688653652342709	0.701519714390292	0.776330321165086	0.793592538368493	0.609541926825923	0.696987285018347	0.702782120888901	0.744039740781627	0.720419820286602	0.722563506887696
Mouse_Male_Serum	0.594987125843916	0.572353845169997	0.815055533475058	0.784645746101736	0.493568587102262	0.512204577304037	0.521127392298629	0.584453700849959	0.63105833902608	0.584564277209065	0.623607733864575	0.571211785984548	0.473234441922716	0.590932555065253	0.53063592220256	0.573664511155092	0.473032420330866	0.676990413930874	0.59699605317384	0.629429722836616	0.546596901241874	0.556484982471978	0.557647438546359	0.577276832650184	0.616673814292765	0.729191168322205	0.595156298746148	0.580409004401378	0.574065464183665	0.606052352119209	0.581847700689165	0.587681422547473	0.584849102718369	0.657667705211844	0.5352875681854	0.569489270018866	0.51455770189453	0.618794085536385	0.554084365401563	0.715225862522847	0.599866876137013	0.591752196399486	0.581225006168036	0.495645045432539	0.585963392751613	0.56567705557884	0.579475513376935	0.584621864837773	0.541703097392546
Mouse_Male_Skin	0.664509552653546	0.68139627314567	0.590036626376578	0.624129991311841	0.542845909693042	0.561087717168871	0.609058644218984	0.720284548022443	0.751645192173521	0.705398716928305	0.740310424217312	0.657283184981437	0.539340468490361	0.754976775492133	0.610208140117088	0.661620260565952	0.537761362106532	0.719142434421575	0.695791571631543	0.745636125956454	0.689099555306111	0.660500836898715	0.607815481833561	0.677376613870594	0.703377270467685	0.66158737010211	0.728713461481625	0.721170799707991	0.648945026238969	0.733052539793014	0.685888459477945	0.706183969451304	0.699155553638549	0.733692376072475	0.62826826970405	0.640124158348911	0.608529212907439	0.742493600706874	0.642507927815487	0.657307778081854	0.779764265116505	0.665754262777407	0.661173772927566	0.561023004716547	0.702111494006982	0.715897345558307	0.714389545998699	0.715244115045182	0.64454321984462
Mouse_Male_Spinal Cord	0.660909476641976	0.598423219368396	0.466318735527387	0.4832739824039	0.798771965533025	0.800407980853819	0.772330460151958	0.598561334207084	0.524723066486976	0.552344703759431	0.516091069308641	0.574579341140401	0.81435398373526	0.551580222759157	0.75159126843516	0.596322593952995	0.811317658712341	0.506419341078205	0.595276503115549	0.509035049972904	0.559342517880304	0.593673211241594	0.631771131447334	0.490587554542386	0.553099568812609	0.538580854527694	0.560241239079628	0.528454381269574	0.577362242740296	0.524663155487858	0.612020781374518	0.545942123563063	0.619282353395043	0.501056548063624	0.70218047451585	0.576884423496601	0.687316961866861	0.580702359124181	0.582348620094482	0.547181440171762	0.578120584986379	0.582956171138781	0.578147163328909	0.826263145246649	0.628185834527649	0.530085884418018	0.601604390176376	0.598750262486356	0.65053043450748
Mouse_Male_Spleen	0.668909254203466	0.665053533226049	0.797142977043494	0.819746087655741	0.536550739148771	0.554430560843441	0.589762511540193	0.677568560873511	0.703187121800899	0.652151867862754	0.697122887140514	0.665785000306957	0.520735761526185	0.661626715522243	0.596626795608452	0.642824989034874	0.51744919021954	0.751940724825283	0.68539756673045	0.702081400581939	0.616079060340224	0.647577319315275	0.594917077938322	0.631742378812919	0.696913971902089	0.800850248429142	0.690518848450485	0.652296158055273	0.643593305067571	0.67141317340929	0.674528135681478	0.63961228638283	0.658499030934114	0.731288203326966	0.597449113655102	0.640876063625296	0.589309878456857	0.681300264920346	0.630775842414516	0.795192512625801	0.675351972527729	0.681937323291627	0.673132078723859	0.539975516842792	0.656796773581261	0.631664992159792	0.67141196311236	0.674855226398991	0.627438716481674
Mouse_Male_Stomach	0.661865612565185	0.682478244866684	0.588493318968273	0.624163229113334	0.540255307618779	0.559210093155427	0.608074250193823	0.719803199943598	0.751879387121722	0.707232123884462	0.742077228216045	0.660459140805259	0.536416095664	0.754254323090261	0.609837517023498	0.659508950546148	0.535506394280204	0.717828547191961	0.694393048847662	0.745545742445437	0.688319270593116	0.661523198183516	0.604402132319087	0.675565861497468	0.702623579963068	0.659200716869958	0.728593546992192	0.721192169676327	0.646449905727295	0.731871081238965	0.684764563026959	0.699658415969933	0.699581340142489	0.73269246490482	0.627242640534726	0.640707805644792	0.608816538444761	0.739837970550663	0.643294960437309	0.657464077112054	0.779462411483021	0.667227580099936	0.663396638425504	0.557873883992745	0.701958033275943	0.71414722003652	0.714861198806641	0.714674015914861	0.646357881893297
Mouse_Male_Subcutaneous Fat	0.701150798937429	0.753994529669435	0.684596686731356	0.7201923526303	0.567404274727897	0.584977652512028	0.651179808690366	0.724458864581828	0.695263658894316	0.657407887210052	0.6940951361188	0.746626969780792	0.559424004182336	0.695863475398165	0.659484110185251	0.740644684135607	0.557351454194607	0.710158538006384	0.769716040215556	0.683515779698139	0.659076737246566	0.7736598274917	0.611246742091892	0.658168078098589	0.724658577685102	0.774277114063165	0.734895125578693	0.72566209517155	0.781958250092382	0.726149684236112	0.712032688016561	0.640779013366753	0.709692777293347	0.696443447119613	0.629090176626995	0.788307975017891	0.640528098949519	0.712089804304651	0.787691393067633	0.760774111245923	0.717219136558566	0.770535718297635	0.780529561845243	0.579584307664419	0.699115937179102	0.713721658193178	0.735725683442865	0.72105593461627	0.693248621175597
Mouse_Male_Testis	0.69062389194155	0.708116946408207	0.615260267074123	0.649670039720135	0.572579193646521	0.586559685807676	0.633902942447504	0.744110400500051	0.81149697163325	0.708223053248562	0.783363195501695	0.688143261859965	0.568069734689291	0.764477506451815	0.642641005532693	0.672742543460381	0.564526325856513	0.774101794688709	0.721802830884353	0.791917200310083	0.701468769962458	0.684289579050437	0.620513925596499	0.665239402862007	0.727484804262881	0.695352101842033	0.728312010256549	0.71022858557588	0.663374426504984	0.731307651511031	0.706108755485049	0.703712116290259	0.720470007012739	0.779591009722198	0.658281618118262	0.658802537154305	0.635233729924306	0.754137351012169	0.661552155054644	0.69082261131464	0.77660778492346	0.695845811771716	0.690784138565739	0.585245970191721	0.723004290530522	0.696955187807733	0.738010703161549	0.741652657151598	0.669533080166673
Mouse_Male_Thymus Gland	0.682666547889322	0.676268060760616	0.770763977124886	0.772829788660649	0.563630798685644	0.580475406822113	0.606586813571081	0.700264276319084	0.72340321437949	0.689453812271666	0.711427964546311	0.671435353248128	0.546586757749077	0.67676121899861	0.614368664248969	0.651345336333065	0.540686900415027	0.763698254025279	0.694470268747065	0.719644222325298	0.633610535232039	0.6596274278	0.618362196800644	0.632925963893322	0.710282729578987	0.804125478874227	0.716507522296823	0.685766494129349	0.653754518171984	0.697938047308737	0.688741230993528	0.651391445005224	0.68994451785	0.743518909140135	0.635349090229185	0.653766506466691	0.608424080652736	0.711331092617857	0.643463563351798	0.764617846018158	0.694834582552841	0.688141407581691	0.680704587212652	0.562421112951648	0.688021103270407	0.669289127218946	0.691905193415322	0.698826787237003	0.643007544431262
Mouse_Male_Thyroid Gland	0.685175845876647	0.74541455593298	0.56818012389471	0.614438753094345	0.581321011083665	0.602291362529687	0.659296562815051	0.732641023394906	0.674073426239755	0.68079780553813	0.664818684808409	0.728641216913836	0.578959529543213	0.692877974302789	0.662526075104282	0.757304398690329	0.576526539584424	0.645824483330544	0.744277331661222	0.655195093347944	0.675268741063987	0.768485028908876	0.62853858986893	0.629855726821476	0.70699166040388	0.664245678352169	0.730060519044017	0.754979717947726	0.799584271389143	0.740460280362704	0.704766672080811	0.650205722968534	0.733074804971036	0.644534824815706	0.650265813099514	0.804305868322633	0.65499046206788	0.727494904849243	0.801921002115087	0.673234998411469	0.727351851916962	0.750280106038964	0.762055898570614	0.596628058954196	0.723695007781548	0.757421640212022	0.739509934339922	0.727753264961746	0.70063821555709
Mouse_Male_Tongue	0.65191817407526	0.699700225262299	0.564010626902952	0.602732334867379	0.552372330737723	0.571982310255928	0.619541555489555	0.706394713950361	0.663544167800714	0.712277799770529	0.647072329466751	0.686110926287059	0.549746734501968	0.66225989716194	0.625452881351472	0.725478106977339	0.54530282520271	0.637728212799297	0.702624723316522	0.645977783968757	0.633936192515201	0.724732135706495	0.615707835081477	0.597378337147874	0.678842251304988	0.644238006250661	0.741929245095521	0.803991680348863	0.762393766238963	0.756522874325925	0.672104732246259	0.629257336522695	0.688134875071214	0.637126705948486	0.615782939543406	0.759416052360957	0.61626970383085	0.711459331611413	0.753446846508622	0.64620618741254	0.69904113321839	0.715398602516462	0.723995248501761	0.564516188421172	0.680798973731415	0.819420015277039	0.715095925665115	0.698470706300212	0.657755295902189
Mouse_Male_Urinary Bladder	0.721469781359626	0.77494945666194	0.60143310667138	0.647629908613948	0.602378567144228	0.619826446895136	0.685394520291489	0.785359838575972	0.735952513283602	0.740443502466963	0.722555475174874	0.765919756637365	0.604108048822524	0.744166719502593	0.689939373878875	0.71679294371323	0.601118638001681	0.704915699735647	0.769111077068345	0.712055081967351	0.699347089261876	0.754318252108697	0.648410193663417	0.647170612298918	0.757544821656372	0.704626991702176	0.776647055808018	0.748836662478867	0.712152348427088	0.745312718224694	0.747910256645115	0.672715689731732	0.749697723914777	0.701871966156052	0.684040334371772	0.717476946852586	0.692154262914662	0.753662451701103	0.723992660690366	0.721045315181535	0.770519156473453	0.7618130968603	0.764656937503762	0.618708609502142	0.746260734750284	0.731274267720051	0.808789523915743	0.779574878641116	0.744309323269316
Mouse_Male_Vena Cava, Inferior	0.733865332254247	0.781197892442831	0.645537083060397	0.690608692365811	0.615674617430018	0.631764715705137	0.697694283839726	0.752444790224204	0.706506043449244	0.672271124023056	0.703783540930186	0.767453243680896	0.613411643863344	0.716791829024322	0.710970429597874	0.738778991119214	0.612668260519954	0.70588419724702	0.789059591696386	0.690800180518893	0.680088757464031	0.781572302766343	0.631901181571237	0.663420504211209	0.738337164493849	0.756274767766227	0.749770856102277	0.717104267830043	0.758373952306214	0.723688694207471	0.736524704115868	0.653821447637066	0.733463711326447	0.696039269848584	0.671032509937657	0.765226091197185	0.682727231464875	0.724600846479969	0.773092285692082	0.753625266190645	0.737211670704456	0.77650143779527	0.784748280262089	0.631819860419197	0.726218972148747	0.702509582149296	0.767443399339081	0.744216753025388	0.726729297513586
Rat_Female_Adipose Tissue, Brown	0.694007154483955	0.724447658998405	0.600835190668413	0.648040613866876	0.553445483481185	0.579553841079449	0.618956609493929	0.700980013426787	0.652691074789267	0.637007621333117	0.645266556957131	0.702034038855662	0.545691785734322	0.681793140579065	0.624810546400363	0.747678627066732	0.55483240377483	0.645067642758178	0.745198609532358	0.650188936722369	0.659148368845429	0.74402985318559	0.634284960707456	0.673765186424584	0.674150174581317	0.692597349824486	0.711156039441803	0.702494492601871	0.787344807922111	0.704136463889246	0.699472988407308	0.678159535524522	0.688296392257341	0.648029286453337	0.607547585706683	0.777324904374758	0.610383239586976	0.700859630821794	0.771613387395194	0.682126376315916	0.696587032620426	0.727315755359204	0.735364529240393	0.568519567503654	0.681379513191415	0.704528721782413	0.70084977442195	0.702178389470292	0.649442846443215
Rat_Female_Adipose Tissue, White	0.725669271132832	0.763437609189138	0.633684795664688	0.687873926683595	0.569909290024539	0.591730616274703	0.653447243199607	0.749521823677975	0.693522263880033	0.667701088729182	0.68537344679815	0.749175894947978	0.562744025920766	0.723795660433579	0.656952732463545	0.723941917180703	0.569152520892797	0.692719108951695	0.787410318791457	0.686610961516315	0.687998614395915	0.758272231275862	0.637324379267194	0.697139360429336	0.726723231449605	0.744782263227877	0.763606304873214	0.69673554615846	0.741949217708045	0.709224410192936	0.740562560367746	0.692026368332223	0.719155618287856	0.690060742809647	0.638199146408753	0.735102216964032	0.642855113175335	0.72690060525032	0.739964689975279	0.734055316137333	0.728712670342561	0.759964637303344	0.761705680255382	0.585189012726985	0.710066903496329	0.68424143301378	0.747376543834127	0.747433834804851	0.689952908266576
Rat_Female_Adrenal Glands	0.761650219567752	0.714314850734743	0.634968425373088	0.670010216379247	0.618019702730677	0.637864672017695	0.661940255930737	0.730867718607086	0.685462603949942	0.678746410873024	0.665497935422641	0.69215642017628	0.610567765065417	0.710034636319653	0.66311329370049	0.708599579928446	0.618774042106763	0.678297551362855	0.734569434326199	0.676401165898103	0.689583573445177	0.698803029328405	0.677653971186468	0.681913339272384	0.698738969019842	0.717780001241948	0.725726087190047	0.676156229499687	0.707298304932582	0.698352235168608	0.740699989132452	0.722798043606949	0.719224212603685	0.677841678111633	0.677543387663514	0.692054997107036	0.651759200167978	0.733319949734562	0.686871616619104	0.70620538265032	0.719669176386094	0.704473467339066	0.697132756360678	0.629806111833725	0.720143966429419	0.671871062523924	0.715593689914453	0.732893355243322	0.672815197524342
Rat_Female_Aorta	0.713376285748098	0.761364811418395	0.678592948620417	0.720341544811647	0.56906459454029	0.58738663532537	0.652626422832933	0.740903424470347	0.71281882353899	0.671065295700865	0.71019378407409	0.747653514708941	0.560601261608895	0.712240046327012	0.657776186554308	0.735710349159809	0.562177982340685	0.72752505252292	0.773914578442357	0.704257835690388	0.66864266022499	0.759358067483977	0.621786028270782	0.671745184337646	0.731095014428676	0.779436739758641	0.749444567116618	0.71263881413863	0.746387160169145	0.726397915790829	0.728399633104332	0.661799435995097	0.715749292932198	0.717658948246669	0.635036102384541	0.748271305637646	0.647022885754667	0.723701680042309	0.750939743096646	0.763681630150696	0.729475483441166	0.759550368143479	0.763651949325986	0.580634157035728	0.706752878818016	0.698898291699413	0.744959289029037	0.734827956103564	0.693430861212685
Rat_Female_Blood	0.575143888302904	0.551055448354426	0.792623874223356	0.756977298889688	0.468119545761122	0.480278983633072	0.494650056464151	0.565498353095565	0.613682794525967	0.572296894542502	0.605807119190417	0.549662127302419	0.447423812977442	0.568239605199875	0.498758137917401	0.547618742933384	0.442164666285862	0.662774718899557	0.575417395021814	0.613036562215813	0.52765861969182	0.534253084115574	0.532397385007262	0.556227967482946	0.59733015991912	0.714356692852534	0.578755611517745	0.562008110358176	0.549644392469313	0.584782626523684	0.56283740365494	0.567232155968715	0.56369808030671	0.642683272016158	0.517325477197792	0.548423424787093	0.494013763923381	0.598708592634906	0.532719663223196	0.692067536239243	0.579520418613343	0.570091922831346	0.560197856126369	0.465186265537155	0.564223244890687	0.547737294547695	0.558699392967315	0.565740614921738	0.517392521016425
Rat_Female_Bone Marrow	0.648449119643031	0.636223947911578	0.787121203208109	0.830829634769528	0.510111650567812	0.531493125001136	0.55810680997002	0.655363921515212	0.679529445145256	0.637914734300486	0.666131435210687	0.632570804206987	0.491980682596296	0.644733278702163	0.566204827660109	0.622953317483736	0.4974496785955	0.720445098479536	0.660533146827803	0.679758428486002	0.597438910749507	0.622609367265191	0.587276306384734	0.623798724767092	0.669037189050677	0.764056444879622	0.679806103898978	0.640392857738264	0.629127026274321	0.664448665421014	0.654307723943451	0.638634227962426	0.634997749385563	0.70583505615164	0.571269841074931	0.620643398106218	0.555194993873375	0.665256833177017	0.60981261361901	0.756690962190645	0.654043285187295	0.655381761740653	0.645251305250047	0.512584634036198	0.632896107882467	0.624558668085442	0.64148213901827	0.652256404379606	0.587449003318271
Rat_Female_Cecum	0.655030367270017	0.667063213382202	0.623440293365498	0.659618774934577	0.513666179185726	0.533633835653901	0.577032462119302	0.707757476590898	0.792654099800941	0.686187831100519	0.771104185823089	0.650741354709206	0.504704106284107	0.738717040624429	0.585938589259017	0.642946640258363	0.512332252412369	0.764936209892186	0.684328488651584	0.785404366418414	0.666104369833806	0.644639259366611	0.592874357935442	0.654858399786656	0.694241725790924	0.681682807294965	0.70675469367011	0.690438942269231	0.638559066095316	0.718408531754553	0.672062548774297	0.687573843088769	0.677248378775322	0.77643806070249	0.599239985797913	0.632055129645498	0.581452403967442	0.721427423623197	0.629689724797582	0.679252001977631	0.744407949866825	0.658461015697433	0.653711086915567	0.52571526473428	0.680797864714184	0.676438480981646	0.696572173715911	0.703326342767888	0.618715416707962
Rat_Female_Cerebellum	0.672873975009499	0.615253155245646	0.492057709908977	0.511344948297497	0.788694772581363	0.819465751475749	0.772117166412959	0.620961871889101	0.553056844962883	0.577388083990403	0.543073317863973	0.596322635604963	0.801712578113447	0.576943436758218	0.748602337708356	0.609069771128374	0.801733736718757	0.53543786893561	0.61173894468828	0.53737195761808	0.578147531391495	0.611214962792162	0.635573342721974	0.518170908385458	0.577040638374724	0.563380168633385	0.585887786704807	0.552422797633401	0.593781785501612	0.553620934334856	0.630878948976343	0.568419103062527	0.639509334910474	0.53046159431399	0.706714899075815	0.594542727631865	0.697786712425516	0.602756376268184	0.598690767699612	0.573572760017744	0.602775485118717	0.603779657906369	0.598634261832773	0.813489151505351	0.646722474291208	0.551884808554597	0.621236249045385	0.620091300353473	0.661849702650719
Rat_Female_Cerebral Cortex	0.652970053449424	0.591332289435023	0.464896570120597	0.480671744280096	0.813531779031184	0.786550207267139	0.750363789737029	0.596805023622737	0.52488187993465	0.548555888774243	0.515233936824771	0.570391824965308	0.834025431846375	0.551903119072044	0.734737928877626	0.587523138307524	0.829117556953839	0.509122718935375	0.587418259476727	0.510142804727968	0.549779251999657	0.587697250522748	0.617167398384422	0.490449842456913	0.552126365354028	0.535695149053551	0.557391548089098	0.525983124307362	0.568422551317578	0.526130021436694	0.60741111888889	0.544081162754748	0.611505801055918	0.503596577254476	0.694661753056487	0.567334265384127	0.677564615845092	0.573854922092192	0.57293935434166	0.547468590441379	0.573621956673307	0.578321297086218	0.572961786415434	0.811863687409796	0.619661312251833	0.526662766760564	0.596698331048503	0.596586683773434	0.641830713808557
Rat_Female_Colon, Transverse	0.65744526856563	0.672388372240313	0.596522883313615	0.638507087899224	0.523959001316249	0.546626307123114	0.58775099702907	0.716981900197851	0.783634907690239	0.683072803677894	0.752714015259257	0.65183312359659	0.518860255884209	0.741639233186719	0.597785368422623	0.648488229501229	0.530456402072034	0.746224876090574	0.68797229179678	0.765879264420554	0.665109728420523	0.652631709760323	0.599031812851404	0.645480904768333	0.692742197030475	0.666057570157266	0.710538722256606	0.693836795446067	0.645801810690712	0.726017879859991	0.678337364301732	0.699432418846736	0.683404625060556	0.756586160933639	0.606595106798299	0.633401885687876	0.587940032324957	0.730278004368515	0.633729270182034	0.665341580279077	0.748452054963829	0.662871456965505	0.657542265596043	0.53768696900269	0.68525238011344	0.681821089719573	0.701673970472667	0.711304865755468	0.621759616654275
Rat_Female_Cornea	0.657478285554846	0.670593388509228	0.583844892318123	0.625810917569708	0.557904500861399	0.579682290895454	0.625661260048145	0.712528759891108	0.685420982080436	0.75980180209549	0.664371678471623	0.657840066142273	0.555412253195036	0.683927953281159	0.625338759175406	0.634150369854611	0.56140216417843	0.661714088072626	0.675244514720652	0.667895151129085	0.641922495503421	0.657814611407914	0.645326294511578	0.599829967329779	0.684101159716596	0.643537845676748	0.732859689060598	0.733005436402972	0.629703657836192	0.740862162798276	0.675448475841392	0.647361598936651	0.68489907538079	0.662585357809771	0.630393315472101	0.629113089753918	0.666078558536711	0.716655780138592	0.631298385543045	0.654026032776475	0.701116472443726	0.67305879891701	0.667513420716052	0.57274782334252	0.685592027835399	0.720125689896261	0.70272458047366	0.700409175515035	0.675116983504533
Rat_Female_Duodenum	0.627725887948598	0.61533170823737	0.607339212615047	0.635255571625632	0.484942334001128	0.506373867121885	0.534659381189892	0.659740518475206	0.761566396586952	0.652689742624486	0.7748778096082	0.591203260041515	0.475410150079603	0.717545584428419	0.544573645160086	0.611746973958945	0.484961295992024	0.751111349549453	0.640445690413035	0.794674433490584	0.653454594583976	0.592307114241797	0.579279200540036	0.663293374529036	0.646914970589382	0.648557567575527	0.662602798615001	0.65179554952382	0.605695392632544	0.683966952986532	0.638142485888156	0.700951788114968	0.637800244443824	0.783078918555544	0.563660846137131	0.591852765337316	0.53732984593546	0.691581953224987	0.585672252650678	0.63553494640153	0.708216961933448	0.603419947894244	0.595110184082118	0.497216620314693	0.643945156104033	0.642585948215985	0.640830774872069	0.657814906456403	0.566341818821692
Rat_Female_Ear Cartilage	0.69410941386956	0.737870993607185	0.610840487943783	0.65731804711599	0.563253505893069	0.58569140247333	0.649701393561561	0.758900452554175	0.709446464075128	0.754187557656616	0.691036496472227	0.729770487387017	0.559107308500425	0.711360431051782	0.649558837027451	0.695876959242615	0.558064525396698	0.696971233403899	0.747448813836924	0.69250107269868	0.66948487313926	0.743431698519631	0.630627592980434	0.640146301587002	0.733819967689542	0.710417542725851	0.810147525698793	0.800773222503484	0.717647503162901	0.780578573196838	0.725216970377189	0.668748199848458	0.725206434888253	0.691788593105541	0.646543603725771	0.715289114845944	0.652478626845697	0.745017878623061	0.721316903306988	0.705772206423913	0.733774584048811	0.757441104749333	0.76179240210907	0.574447656955004	0.716761895423034	0.790556365539932	0.759552599462493	0.749329464895952	0.697448959715465
Rat_Female_Esophagus	0.665702080401617	0.706837971619052	0.562447608916472	0.608261561084763	0.54301891509908	0.563657352850955	0.617173636013999	0.716322851513698	0.666636712038061	0.689886034869352	0.649228846791983	0.687500296985144	0.538752385461554	0.677141831595485	0.618243758143514	0.73200568433823	0.541079986618638	0.64790681135823	0.711324375462963	0.649997342590946	0.636347144869675	0.731931080287894	0.616151661157004	0.611796752023871	0.684048721185825	0.656375294738157	0.746071129523765	0.788591352101278	0.777171307055975	0.756147397870646	0.687360876383888	0.653931708456691	0.683234918907952	0.646809584757992	0.60840341340189	0.762821968484606	0.61094233988661	0.710137880861002	0.756417742171086	0.656266942637836	0.703468586279006	0.718991723122171	0.728113183182167	0.55641899307255	0.675339713239605	0.799370283439164	0.722033224666502	0.708568318362517	0.649023526101865
Rat_Female_Frontal Lobe	0.654917192198632	0.596778091590885	0.461149210638004	0.48219389891298	0.804647107863052	0.78371190311047	0.750649462862796	0.602732276555506	0.527494419459223	0.55259814967165	0.51969667777701	0.578313750781801	0.830845466872397	0.554936124705353	0.738638268788787	0.587475305332424	0.825733643757989	0.510439567024252	0.591470199440524	0.511829019057025	0.550752514879125	0.59424211506966	0.61283511381055	0.490689660151628	0.554519636796881	0.536519614333492	0.563510339082032	0.52900937655803	0.56921729447022	0.531867679610809	0.612389543785031	0.540502199604625	0.613943371762821	0.504807853007453	0.695560475935078	0.570035613267251	0.680915840615686	0.57545621230855	0.576814827263933	0.552045915066579	0.577755251197262	0.586125270487181	0.580585172696219	0.804669920195227	0.620947382278963	0.52806729467634	0.602454449947328	0.600452794682181	0.648057550752243
Rat_Female_Harderian Gland	0.695200923707284	0.698283021478825	0.622291217447301	0.652826213620179	0.570068168996099	0.59415837405857	0.626754601353255	0.7201342589665	0.705022257602226	0.714144883427961	0.68697242934495	0.675785960079218	0.561253382518474	0.713383658131521	0.626250741762078	0.703573625287153	0.5630645351856	0.683835906590374	0.714034085671209	0.698299918663405	0.684758954661447	0.701130675164138	0.656328055361349	0.673467256556778	0.70252746441263	0.684619561964476	0.732933782040593	0.733833408974567	0.713795964742046	0.745700252088703	0.702841618401101	0.708873727324601	0.719882369016643	0.690500712123747	0.648862671670274	0.710415209242004	0.63080345614459	0.758383758992527	0.704872792166385	0.674538864151489	0.733932946847319	0.698068576327338	0.697021034772576	0.583976141010494	0.718771677925949	0.730412069398597	0.714681225550152	0.723100920752627	0.664220019493308
Rat_Female_Heart	0.7035936155102	0.731832556904144	0.597777444195226	0.638803793890297	0.578218733950029	0.597022472593604	0.635575136719206	0.712411923566115	0.661108498004626	0.645589713395569	0.653886782831783	0.710777872885808	0.573595305407829	0.681934328507622	0.639569639779251	0.804374254185721	0.574707407219348	0.651997096037505	0.737514580236671	0.652324765286983	0.666309378572486	0.74341954850748	0.645124244096133	0.646675910063894	0.696585059370958	0.691195508423622	0.703053120667911	0.699321939143976	0.78876535012778	0.69632089617321	0.713606838656222	0.668482236318391	0.692961333988398	0.650416817964288	0.631843818678756	0.775807591880687	0.638380814386366	0.70026006578775	0.764720449676625	0.69395951070497	0.707173384372676	0.72996786086963	0.732921361000695	0.59202007656476	0.689813342640191	0.702895807651078	0.717260597085198	0.712674652474588	0.67364801174858
Rat_Female_Ileum	0.640561119985442	0.646035086369342	0.608810935281421	0.64159612050714	0.501468939538029	0.520676970881667	0.561040131143415	0.686520470282025	0.78408383191897	0.670782096940978	0.783211149497838	0.628394245408209	0.493223279326274	0.728884967532905	0.571053545469052	0.622148673569471	0.50024188495355	0.771632605292581	0.665210805095974	0.802374838993897	0.661331860587972	0.622796674260436	0.57729397051013	0.653482275894204	0.672150203152606	0.66376623262824	0.687373840836292	0.671605419356993	0.616569181605558	0.69811457981243	0.654038374581901	0.678813145719981	0.660491588641907	0.790731151276647	0.583320292982002	0.61059907138423	0.561665832697556	0.70388742722763	0.608672531888538	0.654022316054532	0.724576570492311	0.636370501331738	0.630543136088474	0.512653715432979	0.664719285580401	0.658870384304742	0.67329111774279	0.682221026970747	0.596532821019966
Rat_Female_Jejunum	0.636197414744442	0.632965792899701	0.618931702319301	0.649269055482542	0.492535993941308	0.510613400265303	0.548711865147406	0.673406209787585	0.777288823826774	0.660185897156618	0.789505084972425	0.613796936791319	0.482203842006761	0.725284173381567	0.558525372713815	0.616432685298751	0.489855713703797	0.772306239980536	0.656862571419866	0.811363735323004	0.659974005391072	0.609700740370818	0.574449575816793	0.663775911224169	0.664138071439876	0.668862416272093	0.677074619072913	0.660487921380103	0.610015199450653	0.689836993255287	0.646974281358062	0.678653810202521	0.650197528988379	0.800899479394591	0.57271050881544	0.602593970605565	0.550841146014853	0.696411168031634	0.598719626290473	0.6560836522199	0.714278062483702	0.623782097697511	0.617085462595331	0.502714241434494	0.65427551479457	0.647331575968266	0.658674955135985	0.670366557786588	0.584857312026104
Rat_Female_Kidney	0.681103049201554	0.674038837781411	0.58123916492618	0.616921096688796	0.55292988793166	0.569300757478133	0.615044508138447	0.703409201772039	0.695630241409102	0.661306698482376	0.685035908907481	0.646699654723617	0.544563676293567	0.725302059953102	0.604695099003472	0.670946790854868	0.548774481323725	0.675148150674365	0.695312722988832	0.691755723794482	0.790667089260277	0.657142666665515	0.623247158736817	0.705776021447946	0.687201635694698	0.657959856266482	0.686904796651843	0.652593713885661	0.653164095927576	0.678875826965774	0.691622151315409	0.693838789052664	0.703357310832377	0.684682881281279	0.630093689012834	0.645962558639011	0.619686955744506	0.71358751019451	0.648216492705488	0.66077071522342	0.711373650188088	0.656849408490131	0.654434921900946	0.568222480884824	0.704064097849809	0.645096559409744	0.685219519832993	0.709037605016734	0.652226668259185
Rat_Female_Liver	0.653024186223517	0.636808231338827	0.608344356781605	0.631387454039797	0.499691178509795	0.521049673633271	0.553901836327035	0.645837974436284	0.65590668036127	0.615206117642636	0.660073447516912	0.611867418565463	0.487647380184726	0.717513313570756	0.545269859474753	0.635919301843472	0.491601253448636	0.655949791260329	0.66559075926357	0.672761137952916	0.68546345923781	0.61650480082451	0.595781565660539	0.807183305219731	0.645942381714247	0.667644537061959	0.65505488934281	0.613166261419821	0.62799060925716	0.640128441689356	0.655301490319599	0.685843796970656	0.64228343143566	0.671575076110222	0.568725486548584	0.617586772135444	0.554114188269698	0.673771674516688	0.612119608701927	0.653393231709037	0.66525223236383	0.624470737893955	0.616744508819199	0.51107055879469	0.645846179288267	0.607445889683381	0.630919710198395	0.654610453868408	0.589366684004007
Rat_Female_Lung	0.707069429342037	0.737996698034862	0.644144178446658	0.686989830919396	0.570459316010141	0.5834025195728	0.649950985517862	0.766100093933539	0.731929447891691	0.701646399520242	0.716310528992321	0.726826198541131	0.556749597695402	0.742717256482753	0.64337928284145	0.69983641841347	0.563162872648839	0.725245081375201	0.753191520446973	0.711938724090698	0.691538820195341	0.724884087852211	0.619210263333643	0.661857737802879	0.807393334694898	0.740978254318041	0.753909656929871	0.714226691056721	0.694481423872868	0.740661485531978	0.735428254405766	0.684143898899572	0.730506945323693	0.718239916859625	0.659024800278624	0.68216668923211	0.647411698697167	0.741951739103823	0.68777278227417	0.750941791572866	0.754461272427452	0.736756290818822	0.735881549009489	0.577652826048389	0.725654116084952	0.693243600247603	0.759228147725523	0.762606155725457	0.691032454091784
Rat_Female_Lymph Nodes	0.68892534583843	0.692294409646948	0.775383155040637	0.780580533602106	0.543134748077126	0.56137096658015	0.605396795897119	0.701430864425368	0.715325220142858	0.664615731593692	0.708301239921975	0.693531881119878	0.527447868906978	0.685044990869719	0.610601140594725	0.65539175874961	0.525140063186567	0.766203618915309	0.714809361571559	0.710400282659609	0.6336659676719	0.675732370901267	0.601145868604862	0.649515942608858	0.716517677732584	0.831775504115975	0.71509718436137	0.666724350030614	0.662511769522189	0.689945483931299	0.693036497418201	0.650238398267244	0.68162450582599	0.743122295309331	0.614523815303568	0.661191214346748	0.604240604556905	0.702259016900433	0.654491810890512	0.793502164976933	0.695244445195753	0.707180885439694	0.701599664283947	0.545731846505253	0.678266996035425	0.643511762831224	0.696401859964588	0.699399966451495	0.644257302859271
Rat_Female_Mammary Glands, Animal	0.69750477826189	0.75483714205453	0.616658489957656	0.668731004122926	0.557876859695098	0.580776953896775	0.653622611448797	0.773226386759143	0.725192895853618	0.740783256238589	0.713319566723178	0.752404605779686	0.551511924408367	0.726167436675966	0.652225934879904	0.703883960197655	0.551257989983595	0.714636218089224	0.760915526652464	0.708021695849398	0.680477906801391	0.763272037527086	0.618829746558623	0.646087647181262	0.748820431394474	0.725555495087329	0.813813490973019	0.783755499751358	0.724506238850443	0.778406978117427	0.734617488694935	0.660986882668206	0.740050686278699	0.707776873327948	0.652984675965563	0.734942807050501	0.657480466033648	0.756435156975992	0.742788739463201	0.724041871417489	0.747614291474991	0.769877203143529	0.777850711192219	0.569442188909076	0.72895496394989	0.770403939716306	0.772179788459269	0.764734765764198	0.712040288722534
Rat_Female_Medulla Oblongata	0.655708279687013	0.585916499478734	0.463306691988176	0.482124377655673	0.804022941879722	0.786148351481655	0.743718542093586	0.598540036540123	0.525005075887363	0.548084845889503	0.510804264583926	0.560041914161732	0.826789571397514	0.55551538841979	0.727531021104855	0.587871681225002	0.830253798934648	0.509448453884913	0.586716065797153	0.509779497607263	0.55094632900923	0.582868003016967	0.623673864763559	0.496639722772264	0.550472489888661	0.536839884926104	0.560158980626018	0.527007835109525	0.571566175512514	0.533269050158741	0.610749042266615	0.561849971864645	0.608725117271034	0.5052530977868	0.690459869613209	0.560791905778951	0.670324771577167	0.579045828261669	0.565756269496314	0.545976594024956	0.574391266939202	0.571331160484609	0.564791023152657	0.807580865406609	0.617553178844811	0.529113584345535	0.593186594224114	0.598301518754092	0.630503643779034
Rat_Female_Muscle, Skeletal	0.68039029698887	0.714566318794929	0.583250227673648	0.627242022237422	0.556843183759443	0.581825911002745	0.622497441687967	0.699535825915515	0.638538352575434	0.630215568855203	0.626649164528944	0.700532880837977	0.552752961201886	0.661713821095783	0.626800477647895	0.764328052798685	0.556714031518013	0.631413665195151	0.724394410040761	0.627338568976287	0.63738841741274	0.74790129039387	0.634221346677395	0.626430687107427	0.678397092799793	0.675473200601705	0.699236051460573	0.714599687128563	0.830408799209268	0.704401856513487	0.692333719800629	0.657400504313398	0.677993824175423	0.627341721443614	0.610264501894543	0.815317023643772	0.612262223960035	0.689949623652752	0.797015879289923	0.672922594630572	0.68714118418144	0.735415802491759	0.743998669014076	0.57120902308963	0.669873515584435	0.720007299267561	0.701572068684689	0.699680558923624	0.651594633296237
Rat_Female_Ovary	0.760257798665417	0.760093879309094	0.649425040683058	0.694919672635275	0.609177368217484	0.62151914961341	0.679966274359428	0.778060289431471	0.727195679472795	0.716097306733337	0.714546123133214	0.748234892909936	0.599253049937026	0.740407875386831	0.677187452695846	0.723225149304097	0.600172882298564	0.723385999375637	0.769450523678479	0.717827920131334	0.710575085310383	0.745521985062058	0.669433997156971	0.681899078399259	0.756702608732784	0.746039914315037	0.777069603746469	0.719398752692605	0.720572791596517	0.728853316098008	0.788837308079476	0.706151212662002	0.746311477039641	0.718183007298489	0.691261331400771	0.71741950474098	0.682003317849632	0.746953369631597	0.718088603741144	0.747311130865598	0.750202410180506	0.75957487678218	0.75477939928916	0.618328419306031	0.742960734507399	0.706095744166694	0.76542759325954	0.778927713163189	0.723505027535942
Rat_Female_Pancreas	0.701844097433782	0.689549702751379	0.629486859167427	0.658497618439563	0.564985485198235	0.587786550027478	0.616539650225638	0.720724886730384	0.709239551692017	0.675125891396683	0.69220785660751	0.665922263731793	0.558411221004081	0.728595801831659	0.615852773013803	0.676517309109739	0.563478274879232	0.695676448648437	0.71120869271646	0.703644684257014	0.689786037845968	0.671749468619196	0.648250048872684	0.690806071604759	0.698997433586835	0.702707180232861	0.71737864312843	0.674734728346443	0.678179618895765	0.70203881377034	0.706142250180337	0.768561920933314	0.713963108811422	0.703035370748952	0.647771612114092	0.665511880194666	0.616713104976692	0.74706245515631	0.661340739470806	0.68568445275934	0.741925417976371	0.680380778807926	0.674103817042172	0.576219048785312	0.715958554711061	0.667358116508788	0.701467298042419	0.725068596187825	0.642942366648023
Rat_Female_Pituitary Gland	0.724058236224229	0.671841841306443	0.581152957406719	0.605390866252445	0.700491023147029	0.708982488676263	0.706296820822255	0.691775446824086	0.643431159966621	0.660527076890803	0.632705675431503	0.659595471810966	0.697687053151407	0.649996900913753	0.705758147895162	0.649916396106654	0.695901376431994	0.630046907850545	0.67155012418063	0.632593356186148	0.63875699083049	0.663251050074032	0.661917494455925	0.587947558143039	0.656188216392894	0.646052084240642	0.675425578705181	0.629306743273159	0.637710284710385	0.636888528168614	0.696095094161334	0.650814482072167	0.706568195688712	0.626823281527801	0.765511472980318	0.642516422942109	0.700577225877061	0.684858588761828	0.639920100916707	0.647333375802398	0.676223161461125	0.671731604216391	0.661603851759502	0.703455305732503	0.713615413662414	0.625246026637149	0.68457680674036	0.695729934257144	0.691615837625187
Rat_Female_Retina	0.663148957506431	0.600846759892715	0.504143257049729	0.511152495529289	0.71887148369153	0.732824764988114	0.689344624034279	0.608576790157362	0.547349658929386	0.58195977224666	0.537395532632456	0.581550194681036	0.726874708367071	0.560894441052302	0.684979414335245	0.604887941471057	0.716375534431709	0.535420780446349	0.596371183412186	0.535971806856628	0.570903440473334	0.601447639445495	0.651319447038582	0.507798246533961	0.566794694140622	0.563252557914525	0.575555391679287	0.555534336850604	0.594399422633463	0.547462442942171	0.617029770190612	0.571882174769575	0.632419269464986	0.529552394361772	0.698138063960205	0.59537571443405	0.744729949358411	0.595341279373798	0.590328370366788	0.563275088612287	0.590345583260108	0.595902233393162	0.590051470293279	0.729616073082456	0.637278506870649	0.556196207985288	0.608423249231316	0.612530974764846	0.647453625137042
Rat_Female_Salivary Glands	0.698459241409355	0.69341034842003	0.629881521341509	0.661629082935144	0.566421738320621	0.591953066151065	0.624420396389321	0.739351019013379	0.726970684420983	0.712423986642376	0.692989822515174	0.668437826589347	0.557679164624661	0.738634678965196	0.624613272320017	0.68371075663146	0.566116652286016	0.705736224523127	0.714545583344456	0.706294798855178	0.69353078095613	0.680620072756849	0.653083705629327	0.674032103485174	0.716091249038362	0.704744626954867	0.744679807547157	0.714941858301925	0.68532247883827	0.762571525239688	0.708950438416704	0.747968755522177	0.7279101914408	0.707306167050455	0.655336706414894	0.667148569375639	0.623985141649387	0.803685512192465	0.664748143421337	0.693672187202492	0.757264392641845	0.68692316237842	0.679924014724038	0.581171916624527	0.729134577669521	0.708086883464211	0.71818407762086	0.738360064850486	0.655095432959736
Rat_Female_Sciatic Nerve	0.722292917469233	0.771011064907698	0.583631546564154	0.641213487614792	0.607997998832746	0.621913682236603	0.705426748976048	0.764112803372222	0.68898285699074	0.668562143937021	0.676136094261526	0.761348281750634	0.604139506920531	0.717915653495835	0.706741221699364	0.72586992381141	0.605911789591192	0.680215905921892	0.783549942395837	0.669908865271804	0.693994745228459	0.780944680257885	0.635716172374057	0.645872017001537	0.736938299905545	0.712696395259488	0.759353772898464	0.716751602046107	0.750569506884599	0.724967775025492	0.744854870859224	0.665866732448507	0.726563605962995	0.671059001868224	0.664699465804435	0.743139614595444	0.68262992435719	0.724464869300963	0.763993961088622	0.716343257494451	0.733872421214811	0.778215772142822	0.789015550620817	0.624047358853779	0.715967700780299	0.702844863733128	0.766750589044175	0.756114924097715	0.72712744357277
Rat_Female_Skin	0.679870625128293	0.73065272075729	0.60441817588882	0.652590417673941	0.541270911317419	0.563606043171368	0.635210218989863	0.755872447899418	0.709452432778455	0.733906965172036	0.691638117571198	0.721617717965028	0.536975334990534	0.711138205134662	0.633943688707529	0.684119655313064	0.538234883775836	0.698364067843348	0.742555370360153	0.690945298627936	0.661435519548208	0.735939480925294	0.610240378444968	0.634260391675579	0.733925192271351	0.707791495389524	0.808081190504905	0.790521824646304	0.707519691880174	0.777684912836394	0.715287743777805	0.661301500475267	0.7141622406641	0.692400902288709	0.627832110024338	0.703239938772719	0.631504702379598	0.741682159094666	0.711440240198316	0.704044444042222	0.732433681524096	0.74505927809379	0.75191169023964	0.554884708629756	0.704356687135117	0.780740587310785	0.755247992501011	0.744066675794915	0.680416502168037
Rat_Female_Spinal Cord	0.677224768772567	0.620376978896843	0.485402502005323	0.516150650888703	0.782287917762176	0.782926194429842	0.783648980520317	0.62895580351098	0.557382881750089	0.575268359501149	0.544136501716471	0.595287810699386	0.790417079401803	0.58913718163241	0.755150143553742	0.614966359539291	0.800951161769948	0.541138935802468	0.623035447774586	0.540754250791511	0.580695323024856	0.616838373404018	0.638495371926264	0.526041605281706	0.582130025229537	0.567906756307063	0.597178863171076	0.559806715861369	0.601962562883322	0.568339154558606	0.641939902685149	0.583724869482062	0.635696468215414	0.536403407888217	0.695735752848647	0.594109392381701	0.687732154794065	0.607800857954248	0.602134189724991	0.579417251667988	0.608295405280723	0.607283409027151	0.60209452063916	0.810970667872965	0.641745427820624	0.559731542276593	0.625215460694859	0.626028447944683	0.657878231003579
Rat_Female_Spleen	0.68838013811545	0.690782277417725	0.769710102137658	0.788660981666756	0.53961563064755	0.558480736433545	0.60718142087177	0.702781347127729	0.712775394097046	0.661593971325564	0.706607032677428	0.691557319320247	0.525412353170984	0.688419118819026	0.611994781806832	0.65806921272401	0.528168919309221	0.754106164767837	0.710264746688045	0.705325754462794	0.63605835892499	0.675644264130728	0.597568483722381	0.649359293451742	0.72143726360332	0.811232664354165	0.711162041634913	0.665814377333639	0.66165032456029	0.695084384698119	0.695777025573989	0.647342894295698	0.677338211673361	0.734928492335046	0.607539087181084	0.657618702181771	0.605668978009255	0.698158426871245	0.651253385678888	0.81118897594716	0.695832273198028	0.705001978780521	0.699766150485413	0.544644927389808	0.67435812150376	0.641483435350657	0.697600669727689	0.69870980803425	0.647429859798965
Rat_Female_Stomach, Ruminant	0.681265567016213	0.693881984523303	0.586760933403056	0.630004896054529	0.550901484736681	0.573786395173471	0.618811984723992	0.736367633216674	0.742860941131021	0.710358716437029	0.720213831069753	0.668594629780711	0.545723951280212	0.753115243846189	0.619873030649052	0.674287163953312	0.554746108909407	0.708167424717401	0.706855925568656	0.726193030449994	0.68359917450745	0.676222999900891	0.619226429375741	0.667538794959573	0.711095699688743	0.669911410021203	0.74188331078811	0.727648973025488	0.667254920560383	0.746426231337692	0.702240037798211	0.719173542393401	0.707108079500442	0.717953768049032	0.636156549514056	0.653323689155183	0.616918062276769	0.748460182259229	0.655743568685547	0.670431192390829	0.786908677282992	0.678735803069776	0.675532665310151	0.565951925332109	0.708713928623962	0.720611242981899	0.726596555420022	0.728994428725583	0.649874020202433
Rat_Female_Subcutaneous Fat	0.713189595119618	0.760123037399715	0.656799271921829	0.697487094201833	0.56687620624039	0.583955560343075	0.661702471851669	0.771444406397703	0.738891223244028	0.716303330446556	0.72704454123216	0.758479786234959	0.56016274458044	0.737549822831788	0.661617443776211	0.692561837850494	0.554214988580483	0.740155067443454	0.775531405828508	0.722513307810856	0.690876414604329	0.749958482429553	0.616644735284162	0.664317857437251	0.762754857228571	0.766649434445221	0.791781101898997	0.727471467381854	0.699161596649395	0.744671743076343	0.737636560533807	0.669812362642092	0.742859185345945	0.729656019496977	0.661768020513313	0.709302621490378	0.65971830072824	0.760465031239983	0.717456844082552	0.752903908925283	0.752537545070274	0.766577023278581	0.767987544102155	0.578284851305939	0.733505335558106	0.704630736384882	0.77044169911447	0.764845826060025	0.710941173486745
Rat_Female_Thymus Gland	0.662009720457722	0.631506287893865	0.762787217252237	0.760980767127343	0.530504037788555	0.551697090757785	0.560877717830839	0.665380747838096	0.691372541791726	0.655671515900946	0.67209985153807	0.616758588325494	0.511341201672921	0.652670610402076	0.565699805309588	0.627313517251187	0.512971602723102	0.737712710118202	0.657733298589259	0.691310384241725	0.60434286026634	0.613864014067688	0.612358546858	0.624014298647845	0.668459244326829	0.780213757956182	0.683002526109316	0.651961772032992	0.633095420709967	0.676471552907693	0.661256648141761	0.667204298775446	0.648813228476579	0.720238283796168	0.593324791964345	0.615393732945092	0.563005325283436	0.687264548217766	0.600569127272985	0.734146329028252	0.664715121145326	0.640704071356267	0.630147692009008	0.5283730142196	0.648294043841532	0.640393961870393	0.647520984100214	0.664007409837311	0.585596282106352
Rat_Female_Thyroid Gland	0.715698862743118	0.727441138477619	0.593296545544597	0.637615878966886	0.601092540054432	0.622162634728446	0.66613216790543	0.748216170259196	0.699611070744801	0.691880200107372	0.677019641282784	0.704925743725312	0.594264708624563	0.719383804767397	0.664645241133143	0.732621684194148	0.600999053385925	0.678220918684079	0.739838822097747	0.679640745909102	0.692727267837733	0.74353594988274	0.65046408744494	0.649197197974872	0.723384652887708	0.692508617254159	0.739398661552375	0.739793512104698	0.755386819764094	0.749234951758032	0.727690311408579	0.704982080669636	0.756442052655539	0.676634035536393	0.68276771921805	0.742003172691657	0.662873649341792	0.74749580416527	0.743148905362365	0.691021746236013	0.745265771070878	0.731360278448644	0.737089568890526	0.61363619242073	0.753408292746733	0.73798907167436	0.739408440242757	0.74813729420011	0.688957281709934
Rat_Female_Tongue	0.645814194852642	0.70202149475882	0.561933175335742	0.604674357041477	0.533085212291076	0.550303892701592	0.611297436007267	0.704768776596603	0.661339814246948	0.703159588688089	0.648753527677768	0.697869551787418	0.527897597812599	0.65949972394671	0.613421980529807	0.718222513186897	0.521359387619294	0.640823364477141	0.702124011380001	0.645625038202158	0.6282763779894	0.730061608437756	0.596134428609888	0.592095763769171	0.679739497241611	0.649248855101987	0.744749192896064	0.795973003658799	0.758407892247015	0.747422705452118	0.669492929297039	0.611252880131206	0.681717996061853	0.638510599500085	0.606851182114657	0.763945841965085	0.610251190524488	0.698963942273164	0.758667686582092	0.650972589119646	0.69130198070985	0.725416243870413	0.735875037150943	0.54332112547712	0.671039699895276	0.807415968831185	0.71642099285511	0.695591340456088	0.658574249516022
Rat_Female_Urinary Bladder	0.722821007156271	0.777695602506076	0.605021697400726	0.65376256264198	0.591098602428632	0.610126700882412	0.678026901760577	0.791993646635022	0.739740683644994	0.73898203094268	0.724599932843082	0.769110887584677	0.588565765065249	0.748469370123938	0.678819438823232	0.71868379802055	0.587796137591834	0.712226865454023	0.777046128471263	0.715638711851689	0.700206983740255	0.761377471051614	0.647102095375793	0.65415744711804	0.761768099624523	0.714165768060834	0.784069359090801	0.751049711299755	0.718975115524455	0.753596915460304	0.750983712865643	0.681689411775329	0.751997554764405	0.708650408101276	0.680877151881458	0.722817875456671	0.68539236725531	0.75736257395461	0.730154511379192	0.725386490667989	0.773379703812326	0.766339970216093	0.769352479453595	0.604961512197928	0.744264437996675	0.734515939869278	0.810967825055533	0.786080167816787	0.734325466307401
Rat_Female_Uterus	0.719338178195884	0.76916774082027	0.623175969107519	0.675168225293136	0.581793903472434	0.600712398795229	0.670433783078967	0.804852634510539	0.749657362715986	0.742774340236976	0.736511399091621	0.762496892937428	0.576167594155449	0.7503750284901	0.670660644579675	0.703912121905086	0.576563803065492	0.732489815145444	0.768641691555431	0.729541628593501	0.699252681560811	0.753608039202504	0.6330850701855	0.655660928722236	0.767407682268332	0.729516468771253	0.793996609509783	0.755781941760673	0.706935649129403	0.765499869765963	0.756987190564206	0.676754790221291	0.747496547204355	0.726841971444639	0.677010857163461	0.709640435251242	0.678228953314422	0.756897353084211	0.716418077092874	0.738958764314922	0.767114428752075	0.766034571144845	0.766603520750192	0.591901580216915	0.740846959962936	0.735500094873546	0.793761768793381	0.79592516775651	0.730638351064462
Rat_Female_Vagina	0.676094457534116	0.725074913749115	0.59255608165858	0.645062972746559	0.537360364345843	0.55925139453871	0.629836831534117	0.757607863479866	0.711958028516165	0.741862340939709	0.692492940471367	0.713907900867777	0.532797979317767	0.712454808047955	0.628287004866843	0.681555056927935	0.536137624590635	0.694656292032504	0.734812170701799	0.691592382129393	0.660190122760594	0.729577791558449	0.607755415585098	0.62998131862016	0.726511633516126	0.693655225971282	0.804581968394981	0.802030928807953	0.70017322827795	0.786115518144894	0.712150340698711	0.658657992804147	0.711089030808279	0.690499757400663	0.626373881061996	0.696462380075741	0.629018210472528	0.741813810382306	0.704755914488221	0.692676136895584	0.733102976253282	0.734211886005354	0.740860001258991	0.550685769543033	0.702004095420353	0.794998936001388	0.75489648144169	0.745573692731048	0.675852479844124
Rat_Female_Venae Cavae	0.71626002231265	0.769369849860722	0.612238098529123	0.663253436066757	0.571717566268423	0.591424069202971	0.650066946350867	0.7362919923665	0.68245034970289	0.667479892314451	0.679379269701543	0.753053358097487	0.565639507661343	0.702223645316416	0.65565888789359	0.743664606858773	0.566152263551451	0.671885179077724	0.777883358642736	0.677406596483146	0.67949614397717	0.763711545807652	0.637308219610758	0.674755554368379	0.711551038401353	0.714690347937112	0.743168791579068	0.703880327962016	0.758642983029328	0.704769907439162	0.727486887466093	0.670259232587328	0.715703324578691	0.672515035488762	0.63610450552184	0.764137530231612	0.647038320044834	0.715271776525186	0.764525654433719	0.711128216594648	0.721091887027965	0.76076704250571	0.763251810137976	0.585410225894097	0.708042178498863	0.696729377373021	0.741644121957272	0.734244553190919	0.694005509719064
Rat_Male_Adipose Tissue, Brown	0.692415843744797	0.727366519065023	0.595119999231653	0.643254866390262	0.553477062232504	0.57985158680985	0.622179028788634	0.702523170318919	0.650495768768344	0.635113049114037	0.643498836376984	0.705789414989911	0.546366297866785	0.684069941436306	0.627247069336217	0.753572882856866	0.554335014259284	0.643313073741705	0.746364602355537	0.64634419231015	0.657927905392571	0.750728690712745	0.631187308710851	0.673347599693575	0.67568420813712	0.690159331308664	0.710609834814113	0.707651608663282	0.799184032204708	0.706971462683491	0.700062330853322	0.672702428916875	0.688185748981589	0.644628480827207	0.607806663449462	0.789453162891345	0.612124619026809	0.699324021479889	0.782893663009883	0.681958600908616	0.696580338338327	0.731782569519188	0.741833409033556	0.568546800432338	0.680143759546918	0.710026428084278	0.703723183251113	0.70314968630011	0.652091901989791
Rat_Male_Adipose Tissue, White	0.723512210286882	0.767720392921841	0.63638291202848	0.692267908164566	0.564246448944856	0.586320941893463	0.653958972310427	0.753826349037708	0.697560085932564	0.669068548765268	0.690992431243838	0.758383133840571	0.55723848649483	0.728723084772346	0.656616924167191	0.717503762945547	0.562785686173597	0.699245169879973	0.789507076524853	0.690110564392875	0.686203455080991	0.761383320708222	0.627590959874477	0.698525249449534	0.733418512459867	0.749867768991871	0.76928613891903	0.698584565381978	0.735601884219814	0.712035435042224	0.742330672901505	0.684412230598085	0.719286178967092	0.694940103017494	0.636168093304407	0.730713523999135	0.643901564704509	0.725765495859256	0.737381371257011	0.741403042661763	0.72904547932682	0.767287535939288	0.770117919908826	0.578832370395059	0.709233567297895	0.682176492063027	0.751716315578727	0.750274685030049	0.69391001205958
Rat_Male_Adrenal Glands	0.758992672527395	0.71658734673182	0.631039686183497	0.667166154208161	0.611670372729041	0.632517726677257	0.65769934468343	0.734755028504675	0.690501249023041	0.685550807545379	0.670944755506168	0.695833827504578	0.605058148918294	0.715448842691452	0.660141195644527	0.707561107589451	0.612598474089105	0.680126222771472	0.735569723721935	0.68025022270356	0.692199611580032	0.700806734765301	0.674151705047589	0.683892217244993	0.702449850813357	0.713874019129769	0.730233819677828	0.682323091695707	0.705849689526328	0.706476362330769	0.740550912669552	0.723600354927316	0.722721739956003	0.680102339940599	0.678446459159533	0.692929250138051	0.651397451418888	0.741208437168339	0.688391822199544	0.704150544647955	0.725429966953673	0.70652982962869	0.699122900280529	0.623540152073011	0.723465441446573	0.678088602756948	0.71909213664851	0.736194186185118	0.675013229448388
Rat_Male_Aorta	0.724202297026288	0.778059481713756	0.623774421653714	0.674910921352517	0.577081857517994	0.599270725334135	0.655058655106955	0.747374300140339	0.691737025305913	0.677572536160107	0.685947849825951	0.758437361662213	0.57155191408733	0.714110368470269	0.660731884319815	0.750179977921622	0.573631102490328	0.680171400123982	0.787425297062876	0.684226523532651	0.688802780607294	0.764596900565837	0.648089155470943	0.686125313132962	0.721878294488503	0.72597066664214	0.751815685764685	0.70561289593914	0.758427790971938	0.711152473821214	0.738661780467089	0.684317864422309	0.724975868359408	0.680497385771544	0.64269527716371	0.759701408908343	0.653267513641702	0.727624741460297	0.759857461168393	0.723326157545401	0.732654702283119	0.761512104110405	0.762527804672544	0.590824931036196	0.718747481001135	0.697295319758263	0.751327739088133	0.746179698354132	0.700181596988937
Rat_Male_Blood	0.551034854303246	0.532190743276559	0.775339919277071	0.743744309602141	0.445098901204884	0.45748441779336	0.475805249179537	0.544524122308129	0.593219508468808	0.552162199153773	0.587564437152794	0.532187182397673	0.424732253442641	0.551512862949115	0.481272245010351	0.528272782447828	0.420527812832599	0.640948271745029	0.556127540159664	0.594574583286721	0.509703077471621	0.515394140783497	0.512209335046228	0.542133083148056	0.575359970485527	0.688834218354307	0.55959587746972	0.544356367147599	0.530056560169908	0.566733969792601	0.540602664351244	0.545817070881148	0.54113732904583	0.623009774484922	0.493827854994342	0.53122972711302	0.471706730532276	0.576554017832665	0.51741493309036	0.669535462039791	0.559417319410154	0.552181757744683	0.54213030105847	0.443523119437198	0.542768762710235	0.530141731511525	0.538799823917991	0.543610358559013	0.498002916651827
Rat_Male_Bone Marrow	0.647607504452629	0.631628798783391	0.789125803979151	0.830444712295701	0.509310279446454	0.53069005301437	0.554681434490131	0.653023491425897	0.678855532891025	0.639461590369864	0.663860255138425	0.626829832656737	0.491010855638282	0.643908686778486	0.561755203806499	0.622885769341832	0.496281317244442	0.720181077272443	0.65714234376718	0.679348867325519	0.595286276962012	0.617970228351324	0.590178922981724	0.624523813032165	0.665699097573353	0.762383515061135	0.677295133612145	0.641571965185792	0.629693441056911	0.666573096345614	0.652337604710141	0.642387006034838	0.632413354726525	0.705556849887342	0.56966683937754	0.619652954050633	0.551049053371543	0.666612001465705	0.607103142625825	0.752535688771699	0.652955146395782	0.651183220974913	0.640535484408788	0.511396951314155	0.631240152449691	0.627131258274453	0.637966144136728	0.650049637093707	0.581769707897774
Rat_Male_Cecum	0.653521789567752	0.666346259478443	0.622768435242846	0.658957238908709	0.51222857659147	0.532387741986772	0.575638197842846	0.706209011079722	0.792011312196332	0.686703886543186	0.769893623750015	0.650483628582902	0.503282626472454	0.738276695214087	0.585261982849292	0.641831403146443	0.51120852635467	0.762978022484631	0.683456417912504	0.784355232671687	0.665154348324675	0.643956398162231	0.592086619298179	0.655193748373657	0.691797973621199	0.679907771833679	0.705616398519261	0.689611238025746	0.637363192547377	0.71806795161297	0.670716288458099	0.686504207404483	0.676842937948372	0.774819863283725	0.598206107052035	0.632137780609734	0.579625306087225	0.721052398298844	0.62963286720851	0.677419918160097	0.743978184130395	0.657880119540267	0.652978206522242	0.524627051223703	0.680651027134347	0.675535892776029	0.69529826236788	0.70172181376221	0.618201866975337
Rat_Male_Cerebellum	0.673433861296178	0.613703875790921	0.498794841971622	0.516298605871892	0.786321680165526	0.821250828682449	0.76716741796204	0.620712269638969	0.554540863914334	0.578467054702417	0.543315773610767	0.593815058934367	0.799243629601905	0.577419797464161	0.743853918029253	0.60992618973414	0.798505189309627	0.537682315362559	0.61128006776166	0.538838760643461	0.577989952843417	0.609247990687857	0.637877981018466	0.520950714412058	0.576647303831235	0.56671681555353	0.585942490489265	0.553599744976371	0.595287324375054	0.555291099645733	0.630758085901242	0.572487120991878	0.639231309957333	0.532650165150482	0.70524962686066	0.594093234481024	0.694705943929215	0.604760686706581	0.597335760840309	0.575600363081542	0.603335559315864	0.602198486431168	0.596577724106532	0.810277387121389	0.646769204537564	0.553369651636814	0.620338449128377	0.619902061994824	0.657710907711597
Rat_Male_Cerebral Cortex	0.64888513645369	0.588118734537486	0.461034373652184	0.478200136389039	0.808948654210417	0.783234215175191	0.74662444476673	0.593105467358711	0.520957793198334	0.546478573286033	0.512404373044849	0.568870357272088	0.831152923645797	0.548454481282169	0.7321954906531	0.582604768017794	0.828173096226139	0.504259812165787	0.583463113792511	0.506119947161098	0.546272913379856	0.584859444881864	0.613459417179379	0.487630988069481	0.547999003555338	0.530816735185395	0.554219673205381	0.522363134602528	0.563859938614983	0.523057887694442	0.603881740701514	0.538907444921401	0.608019997117058	0.499169387320388	0.691387449419973	0.564203796541336	0.673848624844717	0.569418852379221	0.569642779377698	0.544729472968962	0.570058809453033	0.575653899293255	0.570186341979898	0.807652606015399	0.61593693648786	0.522124122357668	0.592934025492175	0.592753899825833	0.639847028442782
Rat_Male_Colon, Transverse	0.652793860526284	0.66692213115377	0.597703481790201	0.639601147356777	0.519390658139656	0.541648887763079	0.582206465065596	0.712474818228649	0.78268085108521	0.681453395801568	0.750897465929742	0.646605976200802	0.51388178438288	0.73870601571405	0.592473899637456	0.644941210350083	0.525661113861141	0.745362176353284	0.682455178025288	0.764573751137572	0.661508444476997	0.646510658675304	0.595639475111941	0.643338902240713	0.689639688838944	0.66410486354692	0.706441867037603	0.689405070886044	0.640280117812973	0.723317307037047	0.674107580746315	0.697711959861991	0.67966861435939	0.755507799069852	0.602704272769146	0.627828637875246	0.582298859224622	0.728060406604279	0.627732522688876	0.663903135919902	0.746019993339926	0.657698053369713	0.651764809944268	0.533047280544406	0.68202884486219	0.677472275660754	0.695948621053267	0.707127033598706	0.61634584395464
Rat_Male_Cornea	0.666955977326032	0.679202343083083	0.575859053828358	0.615635198244321	0.570073599426377	0.592041493502527	0.639802665551935	0.723158837660357	0.694662431002623	0.763856078113059	0.671908078204625	0.667577193046491	0.568903229523187	0.692912738188405	0.638469510747196	0.640878982963186	0.57404806261535	0.66832269296339	0.684018158525052	0.675597846485758	0.649492703051664	0.669911589320125	0.637375403423058	0.602103848674963	0.692250436958168	0.646829801526054	0.741409291434506	0.741697700856471	0.637711464502164	0.749158593458119	0.685202287436054	0.651736060426604	0.695421506916022	0.668827241564976	0.644111313393791	0.637532706792942	0.680430783502511	0.724128446066737	0.640888822000617	0.652925078948443	0.711363008476122	0.682784924920538	0.679037451635586	0.585925711552048	0.695680025882609	0.727478412684915	0.713387357696588	0.710718730161856	0.686109385797173
Rat_Male_Duodenum	0.634712245590358	0.63175596187007	0.616411351310233	0.645092244011785	0.490845232429566	0.511205765661875	0.547009339145951	0.669761666669435	0.772365108697552	0.66284859260211	0.793254829426702	0.612365702640385	0.481228427180522	0.72714026012625	0.556909182402697	0.619083162357973	0.487675951873476	0.762050250725671	0.653681614105626	0.807753399991516	0.664720564536626	0.608795322280798	0.577784499121503	0.672299173002658	0.661475994554976	0.660228580828278	0.672908535339448	0.661163763724406	0.612181954829244	0.689258511716614	0.646872430842311	0.694282242753123	0.650325208393687	0.794286058012952	0.574525485211301	0.606338098756674	0.55201364464068	0.697024866206739	0.601657967290955	0.650703793240263	0.718134005200464	0.62153466930656	0.614664738347643	0.503309397934875	0.655445663123807	0.649044782127094	0.655234009914409	0.6681526072227	0.585843143200461
Rat_Male_Ear Cartilage	0.68891441965921	0.731789766481316	0.606663371439225	0.655015765624293	0.555179101809891	0.578562537098478	0.642712589458885	0.754317403653553	0.704543271130922	0.746091771461243	0.685463856422776	0.722274208603982	0.551408057081581	0.709149448150502	0.642039118178737	0.692091010565802	0.552508983702399	0.692070386790869	0.742717614478844	0.687529256439201	0.664241849238319	0.738276274467213	0.626160099533429	0.639012406016471	0.728538686556233	0.705354720876881	0.807126687399339	0.795898903768662	0.715364593549469	0.778963000018591	0.721223944281978	0.670772462142769	0.718145905781172	0.68748413212197	0.637668927100313	0.709951759111408	0.643409131996914	0.74141502586655	0.715727958344158	0.701267587367378	0.729354565828871	0.751050812806093	0.755550619963246	0.567366145884967	0.709823465257917	0.786022232977731	0.753341955214749	0.744674768619558	0.688319057169296
Rat_Male_Epididymis	0.695181597070628	0.71222527312427	0.599415843518653	0.646980802508714	0.559451049086251	0.575623581984444	0.634459503870144	0.744267252497517	0.704592681539936	0.683425179892612	0.685169841112238	0.686517411721757	0.550059083426418	0.727927854418454	0.627582218580355	0.675879539598502	0.55964346521536	0.69235889077236	0.731521113743808	0.690398786914013	0.700479454941102	0.702552580489315	0.627925634874201	0.661603144189528	0.723898208079462	0.698415415253699	0.743829453519711	0.694454800139463	0.679021124580649	0.723657682494681	0.724855582060034	0.69407350838819	0.71505067648134	0.691881160048088	0.642610971352364	0.665423067617668	0.631719824927817	0.735272171803982	0.673528944759382	0.691466959630902	0.728743460724816	0.701871138733262	0.700892817836633	0.569872342991138	0.71015725546472	0.68588424854549	0.723017543984912	0.746204682543796	0.66741363688299
Rat_Male_Esophagus	0.658129628864999	0.695188913912503	0.620740707371098	0.656919688487926	0.521118749363979	0.53963369680923	0.605377221269711	0.716626281416462	0.700191935429122	0.68846321516185	0.687438883530241	0.681510467193816	0.51362856826547	0.700946399425907	0.605473891426525	0.69964970521257	0.51567744136024	0.702927367911408	0.708809202313429	0.684686467437604	0.636971697175993	0.715058277000933	0.587712505184447	0.63196342365359	0.703823922305601	0.711689808763121	0.748061334618618	0.778184516464927	0.735557990549672	0.767295063258668	0.684831849559016	0.663429479291857	0.680596775981615	0.695955131231395	0.599021106132997	0.723263462778685	0.598184236453743	0.717950359997	0.722212763800157	0.700047171815411	0.715397123034467	0.711360875630855	0.720234927420994	0.532533845118205	0.672522557072712	0.778829786652575	0.718104986559069	0.706163658460943	0.639642824301319
Rat_Male_Frontal Lobe	0.676031870530758	0.624047258182475	0.483446348323341	0.509111095723611	0.790455615823101	0.780670533715386	0.761178124619384	0.632122714637084	0.555080734598612	0.579210960127048	0.548300784399498	0.608018049051382	0.807100742303272	0.582695097373445	0.746001750629853	0.608118286816067	0.803319550437706	0.538565768858592	0.619734598486868	0.538507074228696	0.577567832682415	0.623207855535037	0.622432784133188	0.516590066730185	0.585649582278568	0.566447617762339	0.594763540088506	0.555459339321651	0.590118408449557	0.559244477137325	0.640242956565085	0.555769263280421	0.63987108593603	0.53186147586389	0.714044064328151	0.592695682154678	0.704576169531471	0.60187162225178	0.601323465790857	0.582449597624996	0.605342378404237	0.616964761636597	0.6118665363294	0.795772781216233	0.64508929273315	0.551991624732606	0.632372058768412	0.630220261928053	0.675758691009867
Rat_Male_Harderian Gland	0.693699874877764	0.694670997818083	0.623155984909154	0.652193306390894	0.568640836413676	0.591277317546828	0.623076292967305	0.71744163215419	0.702754840471465	0.712464335293974	0.684563099668741	0.67166849991113	0.560090979983184	0.710917597658103	0.624580142375979	0.691436226866592	0.560921106786054	0.682057520553072	0.711486947816338	0.695809686417208	0.685460658022215	0.688320409864073	0.655667612364262	0.674459203193008	0.699429983772207	0.682135755237697	0.729524830492521	0.718635076060621	0.694695396107637	0.734171904531588	0.700375882856808	0.706849388576882	0.717398579758701	0.688121023086001	0.647469244166723	0.692675598419114	0.628605858551293	0.756737149082695	0.687310667251338	0.672534862431373	0.730902604723331	0.68949866523722	0.686544018845055	0.582431109025254	0.718864969124064	0.713733652680359	0.709124832606936	0.720364979736991	0.660909757245097
Rat_Male_Heart	0.702624080201093	0.732147676574257	0.601217605842647	0.642682824235252	0.576584218932633	0.595469154545887	0.636154983357021	0.711908616688595	0.661490585766512	0.646331040393039	0.655656523254105	0.713064901555145	0.572643906020309	0.681065560317525	0.64116380193959	0.803283705850037	0.5732362950047	0.652784080861477	0.737930624380556	0.652938903298763	0.663535641165506	0.743992934024055	0.64229384018639	0.646477504447967	0.697302998333616	0.693064686007292	0.704104435325031	0.699510182982361	0.787229052422613	0.696761487650261	0.712864660831237	0.663819282797276	0.692121488311465	0.651046061510587	0.630839577301818	0.775961054578745	0.637888579182375	0.698639519747622	0.765028899362786	0.697369242695713	0.706699153624529	0.73189063282398	0.7349462316509	0.59096432647155	0.688847419831016	0.70236598688111	0.717519600968764	0.711644821848099	0.674345959185769
Rat_Male_Ileum	0.640635435586799	0.647370604796931	0.612730957515112	0.646248347763391	0.499604307435312	0.518047095913662	0.560575658211992	0.687672767291428	0.786238825014738	0.670381286282654	0.78557608817887	0.630056907562447	0.490873659821042	0.731698145070151	0.570892584740862	0.622136826805497	0.497715074635544	0.774754132432234	0.667739040994466	0.80428929000975	0.662785754006639	0.624416221216273	0.574960775481969	0.656515645555423	0.675555855546882	0.668378793223344	0.689078681333463	0.671872360568101	0.616561841014889	0.700207685086809	0.655302186972764	0.678751147535972	0.661784028070879	0.793498874385317	0.583115569912336	0.610748201719052	0.561401491292551	0.705575480450791	0.609286469199994	0.658474740757573	0.72608267528339	0.638242788102499	0.632436081110383	0.51110753408779	0.665767102278061	0.658167417644575	0.674708578104494	0.683458486753223	0.597548881718043
Rat_Male_Jejunum	0.639584724710471	0.643262708672866	0.622192566631325	0.653572567832051	0.494900219983544	0.512842058772605	0.556014029096921	0.679165337293152	0.782217429630828	0.667174922305635	0.798929985993789	0.627111064456609	0.484856824524746	0.729920627300374	0.566467834934121	0.620471839447473	0.490925543317692	0.777022480974127	0.664764135671483	0.817205838268488	0.665852511809496	0.62034412730357	0.572778463473518	0.668205255245745	0.672407727984751	0.674692267045562	0.683204121475765	0.665805905306309	0.613406167239007	0.691731840472995	0.652246961897343	0.671964121689476	0.656893699372122	0.805570222598719	0.578755413589931	0.610986009162201	0.559997671646373	0.697613338996458	0.608133153886293	0.664401185213009	0.719232375691174	0.635094820854978	0.629236183096291	0.505522218161266	0.660279692935597	0.65071801626412	0.667360855114477	0.676204806836087	0.597076635959801
Rat_Male_Kidney	0.681320967959702	0.677698596153548	0.591443259137165	0.626716918284382	0.550796092893825	0.566414058090282	0.614178618551148	0.701679241794179	0.697725670610028	0.658701375294821	0.690466029321435	0.650908923549488	0.541889718093667	0.725991427111545	0.605229937011485	0.671245256163995	0.544901011633018	0.6817468934574	0.699047248465906	0.69678708092547	0.789643596795262	0.660122767166769	0.621206550642479	0.712365992348442	0.688308404583365	0.667172042037503	0.688172665680041	0.651864638442882	0.654538970575778	0.677626706993259	0.692153732273011	0.690868900629972	0.701773734279416	0.690686414200396	0.626254616052776	0.650293533851215	0.617312881779211	0.711888616469297	0.652408703571384	0.667628440043492	0.708927370174853	0.661084557392333	0.658654471265998	0.565732702786841	0.702171346400579	0.644130512590922	0.684334197388663	0.706854465808694	0.652368419866537
Rat_Male_Liver	0.645356722632709	0.623187909852067	0.596341051658934	0.619548612773568	0.489611524330385	0.510298002277778	0.54167908142298	0.635425900350264	0.642825010661795	0.600436127644448	0.646789950043723	0.595655986176737	0.477118786174163	0.710102287276858	0.533703298695313	0.627181462302619	0.484314323479939	0.64251104701349	0.654741346319635	0.660103862199047	0.674637423877975	0.604121776989347	0.589477666826921	0.800923021598851	0.633162009252533	0.656080244195475	0.642856637210908	0.60004908752452	0.620597092061688	0.630295918381276	0.645914042427242	0.685899145806802	0.630480842465496	0.659633428674317	0.557465761510789	0.605148935703743	0.540695925998469	0.665491941033849	0.599625121355116	0.642927950351639	0.655944115957067	0.61078015561326	0.602774927908069	0.501165205917412	0.635102824921418	0.595314687729236	0.618665352556	0.644311449886712	0.575459389860335
Rat_Male_Lung	0.705201696741258	0.734972652470208	0.647507271907042	0.689198003350922	0.567701659136718	0.581023252975611	0.646927063540645	0.762258398131419	0.729586455919634	0.696817775075462	0.713826013437368	0.723316068183771	0.554288977969292	0.741640738104012	0.640655935091129	0.698089566184164	0.561187467329314	0.724462103517912	0.751464481455534	0.709773930073205	0.688007070678479	0.722766899550302	0.616876045403831	0.663373508595896	0.803621968516684	0.741957353193182	0.750935493908797	0.712053219778701	0.694569104183054	0.739904178449244	0.732359529452702	0.683669008773256	0.72551866125019	0.717038119873587	0.654122686584345	0.680954443731065	0.64351633622499	0.739505380774507	0.686383366967431	0.751898846072949	0.750988487428351	0.734684373038634	0.734043391173542	0.575162217457423	0.721091213484711	0.691683906816324	0.755036686245493	0.758853072376	0.686428130205246
Rat_Male_Lymph Nodes	0.687461235168224	0.702836268064292	0.770302533853748	0.778143687103415	0.542749827201802	0.562589999170207	0.612501195079285	0.706266488236976	0.716148469652678	0.667568476315696	0.71369084652738	0.70966403491516	0.527978116272333	0.687094881206093	0.618585915577997	0.65673107746619	0.525008504539424	0.764114220922991	0.721397495749643	0.710067723603965	0.636015359867319	0.688187580073869	0.594454157725794	0.648139935900529	0.721861566665689	0.830153057513895	0.718874408362547	0.670975557016016	0.664293585337251	0.690252947871714	0.694519516435344	0.636082861289258	0.687467125794192	0.740667839799576	0.618020043045666	0.670040402177179	0.613274345386458	0.70086830940571	0.665468376999089	0.798351144182785	0.698516368307773	0.719421281977704	0.715962569130248	0.546293934386679	0.68252328723251	0.644432719388527	0.705218564465649	0.703346855741561	0.658370373034794
Rat_Male_Mammary Glands, Animal	0.693675067528304	0.749953646557925	0.607440674162005	0.663417240010193	0.546266537956246	0.567645234461621	0.643323805161007	0.76132707984476	0.712434125369627	0.727576171715914	0.699385925690991	0.743928023320338	0.541277649933573	0.723971068903235	0.644922938125504	0.689046057826382	0.542973145106762	0.697851813336764	0.763980949244478	0.697138245902641	0.680812301095668	0.743749329544085	0.614863909918111	0.659392170843819	0.73566946965902	0.713238329589415	0.810829305918593	0.759517839139235	0.700749026193622	0.759238045892934	0.726561981273063	0.667157355824777	0.725586093761541	0.694733528102784	0.632272740308191	0.707822321971275	0.639986672907741	0.748079979134511	0.718076187842203	0.709775280975243	0.737454084459467	0.752336707039083	0.757375087853662	0.561838552689254	0.716109144527061	0.749045444210049	0.758792795945899	0.751514413557221	0.694558865394731
Rat_Male_Medulla Oblongata	0.653896192755829	0.584508496829674	0.46476316552836	0.482291193805145	0.808124744469714	0.784435096253582	0.742913744624419	0.595574538610391	0.524068423918176	0.544990097823628	0.510025988685372	0.558055750649223	0.827221184488433	0.553504389602208	0.727290522847705	0.588795216282909	0.827591275561328	0.508726301632661	0.58508497065623	0.508761378114771	0.548907128575614	0.581034218751201	0.621732003935904	0.494953402795541	0.547694767921626	0.536442180132521	0.557162105837097	0.525424015335262	0.571548737977751	0.531041112799297	0.607992990227761	0.559818339101685	0.606886151408236	0.504145161346044	0.687646004657326	0.561210925212388	0.667920106801961	0.576422139806367	0.566085200374246	0.545563738815955	0.573279270408543	0.569161837923306	0.562798294870536	0.807811328869274	0.615464074435646	0.52798164021877	0.591268639312406	0.594895471952744	0.628157176454869
Rat_Male_Muscle, Skeletal	0.678725880089985	0.711825710816247	0.580487422306471	0.624687462974763	0.555589796189711	0.579894361134654	0.6192539561734	0.696991998830552	0.637726016344472	0.628376453659052	0.6256991862922	0.697774952270773	0.551657778699985	0.662916428845901	0.622768102552504	0.768360622368077	0.555264592191806	0.630820471756202	0.721150228081622	0.627611477764372	0.63730856410751	0.746107170089693	0.634000477901556	0.631146188364906	0.674956742399286	0.671731781848403	0.696181195296448	0.714238972019561	0.832849270119837	0.704663487758265	0.691831409339504	0.658460434698754	0.675156552454389	0.627395771356498	0.608105470997522	0.815382952217506	0.609352350355288	0.688782654962517	0.796074431529181	0.669425253328582	0.685045262269335	0.733447173462291	0.740967605462724	0.569646645414117	0.667417500895606	0.721482867363417	0.69791850110277	0.696979872193168	0.646824812191517
Rat_Male_Pancreas	0.698269331695003	0.678116547741188	0.619608721221595	0.646860039938913	0.564519745944406	0.587831772852907	0.607944361549043	0.713979947123775	0.701158151131583	0.679149893616523	0.681418356002573	0.65195563533612	0.557094442784463	0.721056267087761	0.605959959763761	0.674930179458698	0.561728806173382	0.683371020332251	0.698840393564197	0.697771979691878	0.687753594071163	0.65999527773097	0.656955689815484	0.687516223334128	0.68755043697092	0.683137058729229	0.711539319555995	0.673352695367776	0.67508593925244	0.697914516544814	0.702212841388988	0.777394804329089	0.708423665418828	0.693153518088179	0.646998907787116	0.659839055683792	0.610181128111919	0.74569211498557	0.652869936365801	0.667157070005615	0.736109042654591	0.668039882398518	0.660480052942009	0.575339969008946	0.712712410528588	0.668945092653536	0.692247774274895	0.720086210422783	0.63357726340321
Rat_Male_Pituitary Gland	0.730541172039575	0.677762121618265	0.583328911266143	0.601194850646687	0.709465375081307	0.713703531916726	0.715227128375314	0.694487061030859	0.648226437256062	0.664750079485042	0.635797947700354	0.664745163047374	0.706021988414083	0.65756631413061	0.713411558204574	0.657934972878395	0.700555639502948	0.632441260945877	0.678935168961037	0.634801670561587	0.650081732049346	0.670514741131191	0.669937606883625	0.594522878198763	0.666086387857752	0.650793166638523	0.675533275444047	0.633555407650794	0.64422845454081	0.640326944693756	0.69775900795889	0.65267389673989	0.717699805596902	0.628502905327304	0.777088470009452	0.65011407073691	0.711359353416753	0.690654304074596	0.64823563336198	0.650868516742678	0.681991052986851	0.676042864564475	0.667436524666967	0.711623081609509	0.724785671363669	0.629819963130431	0.691701666051307	0.700028426238737	0.70114438554578
Rat_Male_Prostate	0.679329628555011	0.678337174025081	0.628248605362212	0.65059072566654	0.549689793940575	0.573585129350003	0.601794832926134	0.711018591615983	0.702728646319478	0.700631116490414	0.675598786267343	0.662575337693219	0.544144452923249	0.699358777849252	0.604382252727857	0.661053691027467	0.544331303220067	0.681471226035418	0.692223372733477	0.68929327754727	0.666830520317275	0.660088843828476	0.645728470650151	0.650275490055613	0.689242317000656	0.681038296511489	0.717208730275507	0.692633372523648	0.664095290164995	0.709168067007771	0.686359750840276	0.707244453126424	0.705973347320386	0.684169832368556	0.63730571853265	0.662112369855924	0.607637034756088	0.743632984191024	0.653265237744032	0.664823292630804	0.71884226445468	0.673735824195817	0.667673796773821	0.561244994639312	0.708518623668708	0.686292935299558	0.697548069206084	0.717108260559259	0.638873503933888
Rat_Male_Retina	0.661534496224951	0.59550360341574	0.504177634520672	0.511665889005772	0.715376118267875	0.729293972374956	0.683396903766176	0.605713593485824	0.545664355837908	0.578244883328785	0.534414891828927	0.574815147053005	0.722852836461785	0.559396459163517	0.681259744048178	0.596558765818831	0.714497356068297	0.533285192712657	0.592939878646692	0.534172655269357	0.568801115641871	0.588505105363781	0.648423158902413	0.510227799200653	0.562883593028453	0.562858051062317	0.574221594123777	0.542160825185366	0.580381266456274	0.536939095019959	0.614636452763492	0.577797252254839	0.629426949439439	0.528569495734142	0.693249586216367	0.579002444720674	0.736244536784618	0.593649265481672	0.574292030882293	0.561423041835055	0.587133018252907	0.58554272765866	0.577621819053138	0.726108054619824	0.635247921024262	0.542022170317042	0.60284749304963	0.610087429763058	0.638657926649095
Rat_Male_Salivary Glands	0.69942553101361	0.696927809295631	0.62587074275242	0.660885272374028	0.56705148138972	0.592304490351886	0.627257314656055	0.741155401992487	0.72588200791187	0.713994821708136	0.692787339692539	0.672260904746447	0.55841265337923	0.738729070478126	0.62676440826403	0.687190195201944	0.566777139093252	0.70352577418463	0.717287987801782	0.705993254572926	0.693665793894594	0.686746902978949	0.653485814954495	0.674949047574034	0.716700223289182	0.702520192122059	0.748718654880347	0.720713725102959	0.691090825301235	0.766202691812611	0.712197394581395	0.747795233719219	0.729404470934497	0.705461126900915	0.654834062866305	0.673777498090007	0.625505010786537	0.802715494335441	0.671841455390473	0.691429046472831	0.759011415681682	0.692563639035898	0.686280493257948	0.581794536672616	0.729521989236907	0.714435438604575	0.720583950262942	0.740671269660231	0.658246930827411
Rat_Male_Sciatic Nerve	0.71563006211479	0.761006246783157	0.575467990496129	0.636192972512515	0.602365489875922	0.618123297548436	0.701424620810993	0.759968273162981	0.690436467585363	0.667942649657114	0.678807144218768	0.75151993780908	0.599022193490351	0.721419861156431	0.701436645166302	0.710889571906939	0.60380712246309	0.679256757943218	0.774987244709294	0.672585566070303	0.708452796784924	0.768306391545601	0.628261829378577	0.653925134725462	0.729546253676667	0.703005805456451	0.757520629539858	0.707113094745913	0.729776228337081	0.719721900867031	0.74003772987165	0.665834788541067	0.723433890721788	0.672298539708184	0.658572445490043	0.724400142010684	0.67719742020895	0.721219978995705	0.746353379391464	0.707998131378521	0.730520406499282	0.76677712050985	0.775930810937769	0.61918907245152	0.71364848568574	0.691372269087085	0.758075209648582	0.75122018799503	0.721569917905965
Rat_Male_Skin	0.67838581661158	0.719731034062337	0.606106328273811	0.654371791672166	0.537634475134457	0.559500043016513	0.626515417618481	0.749220128814816	0.706483734323714	0.742844874505505	0.686595902320341	0.710311728484466	0.533972835045527	0.707026211185588	0.626979205067698	0.665502754565833	0.535234290461191	0.694932731797603	0.733853881851714	0.690667151548202	0.66093796433032	0.710051379943082	0.61558948671364	0.637528719054538	0.723314857015716	0.703266426033815	0.809966175105097	0.774000314326857	0.675172378948726	0.75954564402788	0.710878374117582	0.666156006395134	0.706996193831305	0.691444392233341	0.622795077758087	0.670555988942527	0.624890907089781	0.736275831346769	0.677392281442399	0.695409280075975	0.723360985600167	0.725409457516618	0.727124707931094	0.550955165074168	0.699863697137755	0.769649289405107	0.744135612253099	0.738679245679836	0.670583770093167
Rat_Male_Spinal Cord	0.67943609245909	0.618007827390084	0.489876418361622	0.51877072537525	0.779746142715149	0.780973547391905	0.779737592956951	0.629521634212524	0.55949893530194	0.575114850440802	0.54353770187948	0.589908615901377	0.785663274823732	0.592556586682147	0.749574803406213	0.618958228621762	0.797433702312129	0.54403833124467	0.623730074497296	0.54302102482583	0.583041201808166	0.614806658617031	0.645510419975403	0.532168604425762	0.583001375771017	0.571531224816764	0.598124000879087	0.562530371736483	0.607061828099976	0.573151002185987	0.643535451790185	0.595933507540055	0.635766228983092	0.53970202673388	0.693827327275787	0.594468109508135	0.682869214868511	0.613128069220381	0.601561982654921	0.579326048196143	0.610239869772386	0.604603924226	0.59883240600917	0.808327150692511	0.642458979201563	0.56473368584436	0.623926103613868	0.627391920175978	0.651673031659863
Rat_Male_Spleen	0.662742747247045	0.654546573423483	0.759233299837273	0.783664080213217	0.512536189740152	0.533466104347419	0.572479243082056	0.674528562388463	0.692113423826679	0.636912628557707	0.680758295508322	0.649708272623383	0.496905092178121	0.666244739373042	0.578647722422298	0.633309438094887	0.505062047837979	0.735850949478029	0.679345231006815	0.687077944181482	0.611184760948757	0.639089403341716	0.58294056066797	0.635257614565069	0.689512895119659	0.788270071518223	0.686903327861965	0.641613701791141	0.638975019710182	0.677486827873483	0.670837760659077	0.646984212857844	0.645817761771291	0.718762077926631	0.575886189284961	0.625311823238039	0.569044574784682	0.677428282097428	0.617379844099891	0.785218860034066	0.67113453145514	0.667241207617341	0.65999662016175	0.516965314723733	0.643413070240137	0.620705445072295	0.663081246478926	0.669918892700355	0.605354963458202
Rat_Male_Stomach, Ruminant	0.668498371165097	0.697267619623765	0.565356228568696	0.61298560719582	0.5418886594772	0.563697738557276	0.618403864899467	0.731911416497472	0.720971691133407	0.708416397936244	0.700501430907114	0.673531275775425	0.538335005636853	0.729562734243483	0.616388036744562	0.68452224412978	0.545408881473015	0.688844294761642	0.705773876680585	0.701925947098677	0.663806255114133	0.698459124371499	0.605374514293214	0.641839063368363	0.702551244160436	0.656285664611783	0.749215057203234	0.762590853317115	0.694303674316605	0.762912710427698	0.693850354580201	0.688009495627204	0.697469461026375	0.694463421002734	0.624884377630123	0.682365948880218	0.613911348630967	0.733427706132385	0.68605561430479	0.658804892354115	0.766159585584077	0.692169694047257	0.696538065557221	0.557428030341898	0.694821308573137	0.761126619918114	0.729421742634556	0.722597738283285	0.649134557992108
Rat_Male_Subcutaneous Fat	0.71597985235856	0.764109364791162	0.646529843230706	0.693404831673978	0.568996679419646	0.586487692442543	0.66246675154794	0.777134043503241	0.73630846310582	0.723677258660618	0.723079421035333	0.761000709159168	0.561762189586002	0.733896949050085	0.661705471751545	0.701582470963644	0.555969033885651	0.73833119995757	0.777078370660282	0.721054475391588	0.687821244862224	0.761523554185617	0.623248156021478	0.658381130898517	0.760845977191114	0.762221447098881	0.803914997586277	0.744268537004239	0.713782217592196	0.754029506023589	0.745426971664422	0.672821092300617	0.744937863249795	0.727195853045641	0.66456459077825	0.722695378843494	0.664010766854767	0.759764573138815	0.7315816636204	0.747964554669232	0.751584456215561	0.773880127061845	0.777524077346083	0.5793426851441	0.735084131759869	0.725417077835333	0.775050708341176	0.770641684954407	0.715233628400014
Rat_Male_Testis	0.50829227546265	0.45621678101538	0.462559653126839	0.468834193105408	0.454509074294089	0.455786295192743	0.442263823116529	0.477601781457077	0.44953489833953	0.466404611746854	0.421909022806545	0.422064201647977	0.432942414904683	0.456016482956517	0.425722754945148	0.477198917296025	0.434119493159007	0.454036474541846	0.470603963265488	0.447524807169978	0.453548084605146	0.440468524223872	0.514568134283885	0.432466729692682	0.466447696672487	0.483510146221965	0.474329830195092	0.445882901856192	0.472368672585076	0.447825737991208	0.508191906737516	0.505336104549713	0.487593836872557	0.45102884393235	0.481587607009797	0.450360781582852	0.440686581166902	0.486152394162088	0.439865615317573	0.457055806109616	0.464663921943395	0.442875993004022	0.431907736746611	0.445390722183261	0.486257928318139	0.4534275566375	0.454910922587003	0.496565083439939	0.428801109270064
Rat_Male_Thymus Gland	0.66287475233705	0.634071992944831	0.766907138030839	0.767026039313483	0.531051905766401	0.553562265686561	0.562585178785499	0.665963835480744	0.693077817075757	0.658634258939767	0.674878960713959	0.620015428689951	0.511688640650143	0.65226983873225	0.567874397770801	0.627983540414276	0.51403793267762	0.739968429255988	0.659306051283082	0.693780864233744	0.604692212917569	0.616524107427297	0.612899258737685	0.625570892607594	0.668261883601054	0.782842530405623	0.68540516056001	0.653828150206417	0.634136146637546	0.676683734070078	0.662209177860236	0.664746042490616	0.649937864522549	0.722294785214158	0.593549128953734	0.618728851409282	0.563730835730984	0.68645780260242	0.603952374413466	0.737191564244278	0.662839582757561	0.643337695561185	0.633125809491122	0.529271652247541	0.649315652793908	0.642121095318738	0.648312740228327	0.664469871352695	0.586592472666956
Rat_Male_Thyroid Gland	0.725678640461011	0.734266990231907	0.602359553815881	0.648042343766354	0.606975763287852	0.628531774668603	0.671671763503419	0.755662051027768	0.707990600538101	0.702195644631003	0.686136496670194	0.712373859626231	0.599814762730178	0.729775488875358	0.670969163507385	0.718234464060924	0.608168948971665	0.685242356539077	0.748780433149433	0.689442042991416	0.705826959419651	0.737037305130937	0.656381856829555	0.665793608820945	0.729974423784904	0.700856955718022	0.749443165655624	0.7264655626073	0.728453158090443	0.743449076049057	0.736606845673252	0.715219528512595	0.76670063925388	0.685446809940051	0.689769200359754	0.718159395929278	0.668706649347909	0.754862644999683	0.721460681872636	0.699264620415278	0.751353670191205	0.730499055316467	0.732865265232949	0.619301347210538	0.764555530994735	0.719616949071545	0.745698333296208	0.756243589726279	0.696146200689135
Rat_Male_Tongue	0.655035517413241	0.707602053621717	0.571425210803143	0.615169278034945	0.535521761594308	0.552859237480213	0.615304958399049	0.712741983720573	0.669594283044469	0.708210274895347	0.655539797686744	0.701530389894963	0.531240448423357	0.669211073521792	0.616850495787482	0.720848105455536	0.524291356363949	0.652240165446752	0.70978661636485	0.654111139425903	0.63473801738814	0.735649391813791	0.599874802872379	0.60332568914469	0.687754930574304	0.662314208560471	0.754147171929956	0.799578686077979	0.760761723903741	0.754288787213968	0.67983981006856	0.621067084925288	0.687337163636717	0.648888680711076	0.612936295636709	0.763789138561818	0.615508146286084	0.706274662693346	0.759176577195275	0.660979218397633	0.697417061108257	0.730866902320879	0.740846682505533	0.546581762453924	0.677036389273168	0.810492000287319	0.722528472580602	0.703809358595106	0.662535993972723
Rat_Male_Urinary Bladder	0.723429449414429	0.777728203851098	0.607765576074451	0.654520032912719	0.594415088851253	0.61342222118178	0.679640522880554	0.792336963191309	0.742459372183927	0.740660773665852	0.728392838048746	0.771600544971656	0.592193786586941	0.747924327369598	0.681090855876908	0.720562913095518	0.590256248251549	0.714689558289098	0.774199980350224	0.718660046088619	0.700343465665252	0.760809701142137	0.646774320277824	0.652058938755062	0.762968843128294	0.713100941357871	0.781028542975481	0.750252478693426	0.719251266567752	0.751755554473565	0.751730595577897	0.680509587055831	0.752116760711866	0.710917964412861	0.684341251572751	0.723618491735983	0.687716650744058	0.756446204115992	0.729672725194757	0.728013026178725	0.774339043887674	0.767547901387413	0.770124140657405	0.607583563536446	0.745570598807401	0.733153792679815	0.811983175671628	0.786761228913334	0.737689774069853
Rat_Male_Venae Cavae	0.70037331589186	0.751951724597384	0.631760871498349	0.674682968070727	0.570327668053553	0.586330456359003	0.65540284439115	0.720462311914065	0.678155936969693	0.645875485431778	0.678209883531393	0.742330643931218	0.5653396116952	0.685789588029386	0.663834248695737	0.748130044558952	0.561387470848175	0.684697774826973	0.762185633757766	0.668272769289592	0.652464280074294	0.773234101551771	0.611095975548744	0.643954873684407	0.709431750728494	0.735841725893063	0.726209826662248	0.71831827254684	0.785882694665071	0.714049660436995	0.707897135850799	0.634969732240825	0.703418201979121	0.675369495011606	0.631209687459029	0.792906070653587	0.643768783029831	0.700489796061989	0.793189266964125	0.729228095622933	0.708481651950293	0.763846360285513	0.775551128440832	0.584307321657334	0.692671311729079	0.712704975347612	0.732544764002554	0.714729696822245	0.68824039408312
[truncated: 321 more columns]
