# Supplementary material for: Preclinical species gene expression database: Development and meta-analysis
Source: Front Genet. 2023 Jan 17;13:1078050. doi: 10.3389/fgene.2022.1078050 (PMC9887474; doi:10.3389/fgene.2022.1078050)
Supplement: Supplementary file 13 [file DataSheet2.xlsx]

## Sheet: 4-5-2017
Sample Name	ALT (Alanine transaminase)	AST (Aspartate AminoTransferase)	Albumin	Alkaline Phosphatase	Total Bilirubin	CO2	Bicarbonate	Ca	Cholesterol	Cl	Creatinine	Gamma-glutamyl transferase (GGT)	Glucose	K	Na	Phosphate	Total proteins	Triglycerides	Urea
	U/L	U/L	g/dL	U/L	mg/dL	mmol/L	mEQ/L	mg/dL	mg/dL	mmol/L	mg/dL	U/L	mg/dL	mmol/L	mmol/L	mg/dL	g/dL	mg/dL	mg/dL
Female Rat 1002	61	76	3.3	233	< 0.100	27	NA	11.4	80	103	0.47	< 4.00	178	6.8	140	11.2	5.7	97	15
Female Rat 1004	39	59	3.6	195	< 0.100	27	NA	11.4	138	103	0.44	< 4.00	135	5.1	143	9.9	6.3	132	14
Female Rat 1006	48	72	3.5	241	< 0.100	28	NA	11.7	105	104	0.48	< 4.00	174	5.7	144	9.7	6.2	123	12
Male Rat 1001	60	80	3.1	518	0.11	29	NA	11.7	76	102	0.47	< 4.00	175	5.4	144	9.9	6	311	12
Male Rat 1003	75	77	2.9	366	< 0.100	29	NA	11.3	103	104	0.46	< 4.00	160	5.3	145	10.6	5.5	145	14
Male Rat 1005	57	75	3.2	370	< 0.100	27	NA	11.5	73	105	0.47	< 4.00	160	5	145	9.6	5.7	173	9
Female Dog 1002	24	27	3	28	0.11	22	NA	9.9	260	114	0.76	< 4.00	90	5.1	146	4.4	5.7	30	18
Female Dog 1004	30	25	3.1	43	0.121	22	NA	10.2	207	115	0.78	4.54	79	4.7	147	4.4	5.6	34	18
Female Dog 1006	26	25	3	44	0.103	25	NA	10.1	155	112	0.79	< 4.00	71	4.4	148	4.1	5.9	50	18
Male Dog 1001	25	29	2.8	43	0.154	21	NA	10.2	172	115	0.81	< 4.00	75	4.5	147	4	5.8	38	18
Male Dog 1003	27	29	3	39	0.104	23	NA	10.4	168	114	0.71	< 4.00	99	4.5	148	4.1	5.9	35	14
Male Dog 1005	34	41	2.8	57	0.159	23	NA	10.1	167	113	0.75	< 4.00	92	4.8	146	4.6	6.5	36	21
Male Monkey 1001	33	32	4.5	1110	0.2	NA	17	11.0	143	107	1.1	106	109	5.1	156	6.9	7.4	53	24
Male Monkey 1002	31	28	4.3	367	0.2	NA	19	10.1	158	105	0.9	82	97	4.5	146	6.5	7.1	34	19
Male Monkey 1003	37	33	4.5	832	0.2	NA	22	10.1	145	105	0.9	72	63	4.1	147	6.8	7.3	81	23
Female Monkey 1501	27	24	4.3	267	0.2	NA	20	10.4	150	109	0.7	54	92	4.3	145	4.3	7.1	75	20
Female Monkey 1502	33	36	4.3	260	0.3	NA	20	10.1	133	105	1.0	34	117	3.7	148	6.8	7.7	46	26
Female Monkey 1503	30	25	4.0	232	0.3	NA	21	10.3	184	107	1.0	56	69	3.8	145	5.2	7.1	56	21
	*Out of range data highlighted in red
	NA Indicates result not available
